# Supplementary material for: Functional Characterization of TetR-like Transcriptional Regulator PA3973 from Pseudomonas aeruginosa
Source: Int J Mol Sci. 2022 Nov 23;23(23):14584. doi: 10.3390/ijms232314584 (PMC9736018; doi:10.3390/ijms232314584)
Supplement: Supplementary file 1 [file ijms-23-14584-s001.zip]

Archive with 5 entries (5 files):
- Supplementary material PA3973 IJMS.pdf
- Table S3.xlsx
- Table S4.xlsx
- Table S5.xlsx
- Table S6.xlsx
