# Supplementary material for: Functional Characterization of TetR-like Transcriptional Regulator PA3973 from Pseudomonas aeruginosa
Source: Int J Mol Sci. 2022 Nov 23;23(23):14584. doi: 10.3390/ijms232314584 (PMC9736018; doi:10.3390/ijms232314584)
Supplement: Supplementary file 1 [file ijms-23-14584-s001.zip › Table S3.xlsx]

## Sheet: Table S3
Table S3. RNA-seq data for PA3973+ and EV transcriptomes [fold change (FC) ≤ -2 or ≥ 2, FDR ad-justed P ≤ 0.01]. Genes identified only in strain PAO1161 but not in PAO1 are described as “not annotated (NA)”.
	PAO1161_ID	Gene	product	PAO1_ID	PAO1_Product	FC	Log2FC	p value	PseudoCap	PseudoCAP legend (Winsor et al., 2016):
	D3C65_05120		TetR/AcrR family transcriptional regulator	PA3973	probable transcriptional regulator	111.534355507613	6.8013443562978	8.07138806701894E-241	TR	AABM	Amino acid biosynthesis and metabolis
	D3C65_27340		sulfite exporter TauE/SafE family protein	PA5024	conserved hypothetical protein	17.3987770702235	4.120914	3.013328E-48	HUU	AP	Adaptation, Protection
	D3C65_03995		amino acid ABC transporter permease	PA4193	probable permease of ABC transporter	12.2943279658195	3.61992097118959	2.24860618420931E-16	MP ; TSM	ARS	Antibiotic resistance and susceptibility
	D3C65_04005		isopenicillin N synthase family oxygenase	PA4191	probable iron/ascorbate oxidoreductase	10.4157736787612	3.38069810095399	1.12993957073972E-17	PE	BCPGC	Biosynthesis of cofactors, prosthetic groups and carriers
	D3C65_04000		amino acid ABC transporter ATP-binding protein	PA4192	probable ATP-binding component of ABC transporter	9.94765574473789	3.31435658154425	6.01300992224602E-20	TSM	CCC	Carbon compound catabolism
	D3C65_03985		ABC transporter	PA4195	probable binding protein component of ABC transporter	8.92897384498405	3.15849438432545	6.68473511980188E-27	TSM	CD	Cell division
	D3C65_01495	cysT	sulfate ABC transporter permease subunit CysT	PA0282	sulfate transport protein CysT	8.54223392918737	3.09461340674351	8.66339945393566E-30	MP; TSM	CHE	Chemotaxis
	D3C65_07900		sulfonate ABC transporter substrate-binding protein	PA3445	conserved hypothetical protein	7.63449966372693	2.93253361133614	2.71762005328879E-14	HUU	CHSP	Chaperones & heat shock proteins
	D3C65_07895		NADPH-dependent FMN reductase	PA3446	conserved hypothetical protein	7.45501509125585	2.89821127297256	1.48287632550307E-23	HUU	CIM	Central intermediary metabolism
	D3C65_15550		transporter	NA	NA	7.23380144940747	2.854754	6.970959E-33	NA	CWLC	Cell wall / LPS / capsule
	D3C65_01505		DUF2292 domain-containing protein	PA0284	hypothetical protein	7.21501943512531	2.85100328091483	5.94459208846836E-31	HUU	DRRMR	DNA replication, recombination, modification and repair
	D3C65_13960		hypothetical protein	PA2311	hypothetical protein	6.68108771547088	2.740083	0.000000000528664	HUU	EM	Energy metabolism
	D3C65_07460		(2Fe-2S)-binding protein	PA3530	bacterioferritin-associated ferredoxin Bfd	6.48262851875239	2.69657890293415	9.48755791099587E-40	HUU	FAPM	Fatty acid and phospholipid metabolism
	D3C65_01500		sulfate ABC transporter substrate-binding protein	PA0283	sulfate-binding protein precursor	6.30043930423383	2.65545242542899	1.13922052413571E-17	TSM	HUU	Hypothetical, unclassified, unknown
	D3C65_01490	cysW	sulfate ABC transporter permease subunit CysW	PA0281	sulfate transport protein CysW	5.75844813676347	2.52568006738842	4.04399378166279E-21	MP; TSM	MA	Motility & Attachment
	D3C65_13380		RNA polymerase factor sigma-70	PA2426	sigma factor PvdS	5.51658326428442	2.463775	2.396251E-18	TR	MP	Membrane proteins
	D3C65_13840		LysR family transcriptional regulator	PA2334	probable transcriptional regulator	5.46449433435012	2.450088	2.861438E-16	TR	NBM	Nucleotide biosynthesis and metabolism
	D3C65_03990		amino acid ABC transporter permease	PA4194	probable permease of ABC transporter	5.33363015329925	2.41511778842458	1.60621716025233E-17	MP ; TSM	NCRNA	Non-coding RNA gene
	D3C65_23920		PKHD-type hydroxylase	PA4515	conserved hypothetical protein	4.86759116702451	2.283208	1.570642E-44	HUU	PE	Putative enzymes
	D3C65_09460		lipopolysaccharide biosynthesis protein	PA3153	O-antigen translocase	4.51555205365061	2.17490237671542	3.95013444026272E-56	CWLC ; MP ; TSM	PSE	Protein secretion/export apparatus
	D3C65_15540	mexX	MexX/AmrA family multidrug efflux RND transporter periplasmic adaptor subunit	PA2019	Resistance-Nodulation-Cell Division (RND) multidrug efflux membrane fusion protein MexX precursor	4.37799103423111	2.130269	7.258292E-31	ARS; TSM	RPTP	Related to phage, transposon, plasmids
	D3C65_15545		AmrB family multidrug efflux RND transporter permease subunit	PA2018	Resistance-Nodulation-Cell Division (RND) multidrug efflux transporter MexY	4.36462891581181	2.125859	3.557345E-57	ARS; MP; TSM	SF	Secreted Factors (toxins, enzymes, alginate)
	D3C65_14525		amino acid ABC transporter permease	PA2202	probable amino acid permease	4.32350093111065	2.1122	0.00000002919846	MP ; TSM	TCRS	Two-component regulatory systems
	D3C65_29165		16S ribosomal RNA	PA5369.5	16S ribosomal RNA	4.29963740421118	2.104215	0.001122171	NCRNA	TPTMD	Translation, post-translational modification, degradation
	D3C65_23555		sulfate adenylyltransferase subunit 2	PA4443	ATP sulfurylase small subunit	4.29892815570729	2.103977	8.388469E-32	AABM; CIM	TR	Transcriptional regulators
	D3C65_22705		16S ribosomal RNA	NA	NA	4.17477081722775	2.061697	0.001276105	NA	TRNAPD	Transcription, RNA processing and degradation
	D3C65_25590		16S ribosomal RNA	PA4690.5	16S ribosomal RNA	4.15778742649564	2.055816	0.001478742	NCRNA	TSM	Transport of small molecules
	D3C65_05340		ABC transporter substrate-binding protein	PA3931	conserved hypothetical protein	4.15141814111395	2.05360425107668	1.50514552240865E-19	HUU	NA	not annotated, not classified
	D3C65_01485		sulfate/thiosulfate import ATP-binding protein CysA	PA0280	sulfate transport protein CysA	4.126266692532	2.04483706978454	1.68688276480402E-18	TSM
	D3C65_22355		tRNA-Gly	PA0729.1	tRNA-Gly	4.07058176979636	2.025235	0.00000007614517	NCRNA
	D3C65_21980		DUF3649 domain-containing protein	PA0800	hypothetical protein	4.05130864632923	2.018388	0.00000000008139938	MP
	D3C65_29150		23S ribosomal RNA	PA5369.2	23S ribosomal RNA	4.05033433435717	2.018041	0.0009971439	NCRNA
	D3C65_25575		23S ribosomal RNA	PA4690.2	23S ribosomal RNA	4.03978916147811	2.01428	0.000933769	NCRNA
	D3C65_09455		O-antigen polymerase	PA3154	B-band O-antigen polymerase	4.02866167371191	2.01030065330165	8.17234204611325E-24	CWLC ; MP
	D3C65_22690		23S ribosomal RNA	NA	NA	3.97605578942687	1.991338	0.001024905	NA
	D3C65_11980		DNA-binding response regulator	PA2686	two-component response regulator PfeR	3.94704235331881	1.980772	1.533039E-20	TCRS ; TR
	D3C65_13295		hypothetical protein	PA2441	hypothetical protein	3.92749652760953	1.97361	0.000000000001858973	HUU
	D3C65_13300		polysaccharide deacetylase family protein	PA2440	hypothetical protein	3.87004408312896	1.95235	0.0000000000001097905	HUU
	D3C65_13715		transcriptional regulator	PA2359	probable transcriptional regulator	3.85663603519661	1.947343	2.580921E-16	TR
	D3C65_22440		ATP-binding cassette domain-containing protein	PA0716	hypothetical protein	3.8457340574534	1.943259	7.421661E-54	HUU
	D3C65_03525		23S ribosomal RNA	NA	NA	3.75512211185696	1.90885982313396	0.00169898710368481	NA
	D3C65_07875		peroxiredoxin	PA3450	1-Cys peroxiredoxin LsfA	3.73326085884096	1.90043631941186	2.42368520433637E-17	AP
	D3C65_05510		sigma-70 family RNA polymerase sigma factor	PA3899	FecI	3.71416685380961	1.89303862780877	3.56139988623939E-13	TR
	D3C65_09960		pellicle/biofilm biosynthesis protein PelE	PA3060	PelE	3.69382225635233	1.88511444670786	1.81851566845162E-19	CWLC
	D3C65_08705		DUF3304 domain-containing protein	PA3292	hypothetical protein	3.66447791796805	1.87360767071629	1.14062371870869E-18	HUU
	D3C65_23550		bifunctional sulfate adenylyltransferase/adenylyl-sulfate kinase	PA4442	ATP sulfurylase GTP-binding subunit/APS kinase	3.62804663393653	1.859193	5.575595E-21	AABM; CIM
	D3C65_05305	tauA	taurine ABC transporter substrate-binding protein	PA3938	probable periplasmic taurine-binding protein precursor	3.61481196651945	1.85392060373924	4.25868734239564E-19	TSM
	D3C65_05075		endoribonuclease YbeY	PA3982	conserved hypothetical protein	3.58852520063474	1.84339105215834	7.42138012173987E-47	HUU
	D3C65_11975		two-component sensor histidine kinase	PA2687	two-component sensor PfeS	3.56095202723859	1.832263	3.217224E-26	TCRS
	D3C65_09970		pellicle/biofilm biosynthesis Wzx-like polysaccharide transporter PelG	PA3058	PelG	3.55936794392047	1.83162107682959	2.70121412612666E-21	CWLC
	D3C65_14520		amino acid ABC transporter permease	PA2203	probable amino acid permease	3.52567624190421	2293360	0.00000003815814	MP ; TSM
	D3C65_21290		DNA-binding response regulator	PA0929	two-component response regulator	3.48645291990058	1.80176	7.977865E-24	TCRS ; TSM
	D3C65_25120		filamentous hemagglutinin N-terminal domain-containing protein	PA4625	cyclic diguanylate-regulated TPS partner A, CdrA	3.4644756108101	1.792637	5.51945E-31	CWLC; SF
	D3C65_22335		16S rRNA pseudouridine(516) synthase	PA0733	probable pseudouridylate synthase	3.46442758331296	1.792617	2.552667E-28	TRNAPD
	D3C65_02500		RNA polymerase sigma factor	PA0472	FiuI	3.46043610800631	1.79095386769151	8.17921992191315E-16	TR
	D3C65_05070		HlyC/CorC family transporter	PA3983	conserved hypothetical protein	3.40050313054994	1.76574821996536	1.23062149307843E-52	HUU
	D3C65_09965		DUF3492 domain-containing protein	PA3059	PelF	3.38225275827033	1.75798447745263	4.09514756753915E-24	CWLC
	D3C65_11545		hypothetical protein	PA2761	hypothetical protein	3.35713836693142	1.747232	5.807863E-19	MP
	D3C65_13955		XRE family transcriptional regulator	PA2312	probable transcriptional regulator	3.31764610158229	1.73016	0.000002277531	TR
	D3C65_25115		ShlB/FhaC/HecB family hemolysin secretion/activation protein	PA4624	cyclic diguanylate-regulated TPS partner B, CdrB	3.31734946424621	1.730031	1.221669E-23	CWLC
	D3C65_07035		ABC transporter permease	PA3608	polyamine transport protein PotB	3.31364165196713	1.72841759324034	1.56069786804439E-18	MP; TSM
	D3C65_16935		phosphoadenylyl-sulfate reductase	PA1756	3'-phosphoadenosine-5'-phosphosulfate reductase	3.27641476292361	1.712118	4.781031E-35	AABM
	D3C65_19490		NAD(P)/FAD-dependent oxidoreductase	PA1266	D-hydroxyproline dehydrogenase alpha-subunit, LphE	3.22508458743439	1.689337	0.00001195732	PE
	D3C65_16485		nitrite/sulfite reductase	PA1838	sulfite reductase	3.20712369964932	1.68128	9.997846E-21	CIM
	D3C65_00920		HAMP domain-containing protein	PA0172	SiaA	3.09461632166622	1.62976055155841	2.30637197801638E-33	MA
	D3C65_09955		pellicle/biofilm biosynthesis protein PelD	PA3061	PelD	3.07167069202597	1.61902355575733	7.26890244982138E-21	CWLC
	D3C65_27585		16S rRNA (uracil(1498)-N(3))-methyltransferase	PA5071	conserved hypothetical protein	3.06429459144484	1.615555	9.939022E-30	HUU
	D3C65_24435		hypothetical protein	NA	NA	3.05073528199259	1.609157	2.433754E-27	NA
	D3C65_08715		DUF3304 domain-containing protein	PA3291	Tli1	3.04603063444196	1.60693045132463	2.74086821343029E-12	AP
	D3C65_21315		DUF3413 domain-containing protein	PA0924	hypothetical protein	3.04018686161943	1.60416	4.194263E-17	MP
	D3C65_17255		YscQ/HrcQ family type III secretion apparatus protein	PA1694	translocation protein in type III secretion	3.0344141409602	1.601418	0.000000001874868	PSE
	D3C65_23930	cptA	phosphoethanolamine transferase CptA	PA4517	conserved hypothetical protein	3.00067069335801	1.585285	4.536124E-15	HUU
	D3C65_14340		biofilm formation protein PslG	PA2237	PslG	2.98110873885382	1.575849	1.26753E-31	CWLC ; PE
	D3C65_09480		glycosyltransferase	PA3149	probable glycosyltransferase WbpH	2.93978938092873	1.55571279792754	1.26010265912671E-30	CWLC ; PE
	D3C65_05080		PhoH family protein	PA3981	conserved hypothetical protein	2.92919714744203	1.55050529600501	2.89513807894972E-42	HUU
	D3C65_27580	tatC	twin-arginine translocase subunit TatC	PA5070	transport protein TatC	2.90699582602639	1.539529	3.36524E-23	MP ; TSM
	D3C65_00915		hypothetical protein	PA0171	hypothetical protein	2.90618128718438	1.53912470089375	2.64192381998675E-23	MA
	D3C65_06320		energy transducer TonB	NA	NA	2.83496082796897	1.50332880088696	0.000010387900091977	NA
	D3C65_09440		acyltransferase	PA3157	probable acetyltransferase	2.824574193505	1.49803339665344	7.29345377014595E-34	CWLC ; PE
	D3C65_07040		Spermidine/putrescine import ATP-binding protein PotA 2	PA3607	polyamine transport protein PotA	2.8218809556566	1.49665712744388	5.47924678445305E-18	TSM
	D3C65_20980		pyocin S5	PA0985	pyocin S5	2.82040823875466	1.495904	1.288999E-15	MP; SF
	D3C65_09945		pellicle/biofilm biosynthesis protein PelB	PA3063	PelB	2.78879194433023	1.47964030723128	4.3436000217532E-21	CWLC
	D3C65_13555		pyoverdine export/recycling transporter ATP-binding/permease subunit PvdT	PA2390	PvdT	2.76477485176201	1.467162	4.388001E-19	MP ; TSM
	D3C65_17375		serine/threonine protein kinase	PA1671	Stk1	2.74260337474858	1.455546	0.000000001911692	PSE; TPTMD
	D3C65_09465	hisH	imidazole glycerol phosphate synthase subunit HisH	PA3152	glutamine amidotransferase	2.7230218925139	1.44520858138805	3.28560801169262E-24	AABM
	D3C65_22935		DUF58 domain-containing protein	PA4323	hypothetical protein	2.70899926103613	1.43776	1.024959E-25	HUU
	D3C65_08870		tRNA-Val	PA3262.2	tRNA-Val	2.70784434018242	1.43714480829938	0.00342215500947881	NCRNA
	D3C65_10445	plsX	phosphate acyltransferase PlsX	PA2969	fatty acid biosynthesis protein PlsX	2.70115642832567	1.43357719106305	1.45224043276082E-12	FAPM
	D3C65_19880		molecular chaperone DnaJ	PA1191	hypothetical protein	2.69280171386342	1.429108	0.0000001358231	HUU
	D3C65_10550	cobM	precorrin-4 C(11)-methyltransferase	PA2948	precorrin-3 methylase	2.68967329999477	1.42743094709376	5.15820582631601E-20	BCPGC
	D3C65_06845		beta-hydroxyacyl-ACP dehydratase	PA3645	(3R)-hydroxymyristoyl-[acyl carrier protein] dehydratase	2.68208678037661	1.42335591718032	3.09912140657823E-25	CWLC ; FAPM
	D3C65_05335		transcriptional regulator	PA3932	probable transcriptional regulator	2.67271252622384	1.41830467136522	8.92548356276366E-08	TR
	D3C65_07025		spermidine/putrescine ABC transporter substrate-binding protein	PA3610	polyamine transport protein PotD	2.6590431352164	1.410907180903	1.61531384871735E-26	TSM
	D3C65_02040	hemW	radical SAM family heme chaperone HemW	PA0386	probable oxidase	2.65738120116425	1.41000519718548	1.89835319155814E-28	PE
	D3C65_13550		pyoverdine export/recycling transporter outer membrane subunit OmpQ	PA2391	probable outer membrane protein precursor	2.64826592995205	1.405048	5.878076E-19	MP ; TSM
	D3C65_12335		arginyltransferase	PA2618	hypothetical protein	2.64763454573593	1.404704	2.88864E-19	TPTMD
	D3C65_13720		hypothetical protein	PA2358	hypothetical protein	2.63841956111698	1.399674	0.00000004546483	HUU
	D3C65_18985		RNA polymerase sigma factor	PA1363	ECF sigma factor	2.63168898435572	1.395989	1.204707E-15	TR
	D3C65_12330		translation initiation factor IF-1	PA2619	initiation factor	2.62556333970671	1.392627	1.281192E-19	TPTMD
	D3C65_22915		stage II sporulation protein M	PA4319	conserved hypothetical protein	2.62226047717408	1.390811	1.187542E-14	MP
	D3C65_05595		protein-tyrosine-phosphatase	PA3885	protein tyrosine phosphatase TpbA	2.62200272896412	1.39066918710847	5.81474134961293E-07	MA ; TPTMD
	D3C65_07030		ABC transporter permease	PA3609	polyamine transport protein PotC	2.6183223531175	1.38864272471449	7.3092737718903E-11	MP; TSM
	D3C65_22670	imuA	translesion DNA synthesis-associated protein ImuA	PA0671	hypothetical protein	2.60926776103692	1.383645	0.000004039579	HUU
	D3C65_18860		sulfotransferase family protein	PA1387	hypothetical protein	2.58427750877574	1.369761	9.558192E-16	HUU
	D3C65_09745	gspI	type II secretion system protein GspI	PA3099	general secretion pathway protein I	2.57707270910795	1.36573324173369	1.0508523971567E-12	PSE
	D3C65_08575		ABC transporter permease subunit	PA3315	probable permease of ABC transporter	2.55344111771173	1.35244279092237	5.56086313206606E-12	MP ; TSM
	D3C65_03130		4-hydroxythreonine-4-phosphate dehydrogenase 1	PA0593	pyridoxal phosphate biosynthetic protein PdxA	2.55343639556483	1.35244012290541	4.53827802805315E-26	BCPGC
	D3C65_17865		hypothetical protein	PA1577	hypothetical protein	2.55206840631565	1.351667	0.0000000009390889	MP
	D3C65_13210		RHS repeat protein	PA2458	hypothetical protein	2.55123536260729	1.351196	0.00002195652	HUU
	D3C65_16870		ATP-dependent zinc protease	PA1768	hypothetical protein	2.55016041312114	1.350588	4.403673E-31	HUU
	D3C65_08085		RNA polymerase sigma factor	PA3410	HasI	2.54565317403619	1.34803587635557	3.95885880579781E-06	TR
	D3C65_09410		30S ribosomal protein S1	PA3162	30S ribosomal protein S1	2.53595814464641	1.34253093435375	2.24732612485545E-15	TPTMD
	D3C65_18100	recR	recombination protein RecR	PA1534	recombination protein RecR	2.52888424181896	1.338501	1.765532E-23	DRRMR
	D3C65_17400	tssJ	type VI secretion system lipoprotein TssJ	PA1666	Lip2	2.52761021255902	1.337774	0.00000002729322	PSE
	D3C65_07920		molybdopterin-binding protein	PA3441	probable molybdopterin-binding protein	2.52140790831433	1.33422953338785	0.0000235290433080425	TSM
	D3C65_29635		acyltransferase	PA5458	putative acetyltransferase	2.51803790383461	519742	2.974013E-14	CWLC; MP
	D3C65_16490		DUF934 domain-containing protein	PA1837	hypothetical protein	2.51465590294536	1.330361	0.0000000001862901	HUU
	D3C65_14330		glycosyltransferase family 1 protein	PA2239	PslI	2.50946704437324	1.327381	3.611415E-21	CWLC ; PE
	D3C65_18940		DUF2290 domain-containing protein	PA1371	hypothetical protein	2.49911276465618	1.321416	0.0000000007535664	HUU
	D3C65_16095		FecR family protein	PA1911	sigma factor regulator, FemR	2.49544481498261	1.319297	0.000003390679	MP ; TR
	D3C65_17410		type VI secretion protein	PA1664	OrfX	2.49496918991691	1.319022	0.0007157963	PSE
	D3C65_12510		excinuclease ABC subunit C	PA2585	excinuclease ABC subunit C	2.48320780982503	1.312205	1.125618E-25	DRRMR
	D3C65_19445	bluB	5,6-dimethylbenzimidazole synthase	PA1274	conserved hypothetical protein	2.47282646570793	1.306161	1.408775E-15	HUU
	D3C65_27010		metal-dependent hydrolase	PA4962	conserved hypothetical protein	2.45937204979833	1.29829	0.000000001583397	MP
	D3C65_28055		DHA2 family efflux MFS transporter permease subunit	PA5160	drug efflux transporter	2.45657110800266	1.296646	4.336159E-14	AP ; MP ; TSM
	D3C65_15610		MFS transporter	PA2006	probable major facilitator superfamily (MFS) transporter	2.4450653075644	1.289873	0.0001186533	MP; TSM
	D3C65_13160		ECF sigma factor FoxI	PA2468	ECF sigma factor FoxI	2.44494159101537	364515	0.000000001007343	TR
	D3C65_27745		ABC transporter substrate-binding protein	PA5103	PuuR	2.44412996236684	1.289321	0.0000000000003399131	HUU
	D3C65_27740		fatty acid desaturase	PA5102	hypothetical protein	2.44025007217271	1.287029	0.000002002702	MP
	D3C65_23735	mreD	rod shape-determining protein MreD	PA4479	rod shape-determining protein MreD	2.43783587306491	1.285601	0.000000000002992223	CD; CWLC
	D3C65_05545		DUF1656 domain-containing protein	NA	NA	2.43475507794577	1.28377665296273	0.0000793606811173832	NA
	D3C65_02495		FecR family protein	PA0471	FiuR	2.43199146404987	1.28213816513243	1.29990460883947E-11	NA
	D3C65_25850		cytidine deaminase	NA	NA	2.42873317229889	1.280204	0.002365815	NA
	D3C65_28685	xerC	tyrosine recombinase XerC	PA5280	site-specific recombinase Sss	2.42485419241649	1.277898	2.678036E-20	DRRMR
	D3C65_00905		GGDEF domain-containing protein	PA0169	SiaD	2.42075176602471	1.27545514695917	1.51022052468913E-20	MA
	D3C65_17360	folE	GTP cyclohydrolase I FolE	PA1674	GTP cyclohydrolase I precursor	2.41760910670144	1.273581	4.847512E-26	BCPGC
	D3C65_11735		cell filamentation protein Fic	NA	NA	2.41646985913257	1.272901	1.674699E-31	NA
	D3C65_17415		sigma-54-dependent Fis family transcriptional regulator	PA1663	Sfa2	2.41331460380853	1.271016	0.00000000386557	PSE; TR
	D3C65_12420		cysteine dioxygenase	PA2602	3-mercaptopropionate dioxygenase	2.40781575177455	1.267725	0.0000804666	HUU
	D3C65_08840		TonB-dependent siderophore receptor	PA3268	probable TonB-dependent receptor	2.40495704321954	1.26601112514392	3.60032207525694E-15	MP ; TSM
	D3C65_18865		ABC transporter ATP-binding protein	PA1386	probable ATP-binding component of ABC transporter	2.40373690813352	1.265279	0.00000002627476	TSM
	D3C65_17105		type III export protein PscK	PA1724	type III export protein PscK	2.39955020765472	1.262764	0.000000251443	PSE
	D3C65_09470		imidazole glycerol phosphate synthase cyclase subunit	PA3151	imidazoleglycerol-phosphate synthase, cyclase subunit	2.3932462196027	1.25896883044368	7.12962212284551E-26	AABM
	D3C65_17405	tagH	type VI secretion system-associated FHA domain protein TagH	PA1665	Fha2	2.37738573158905	1.249376	0.00000001637588	PSE
	D3C65_09520		tRNA-Asn	PA3139.1	tRNA-Asn	2.36743773107745	1.24332648007711	0.000600508343063045	NCRNA
	D3C65_26430		hypothetical protein	PA4849	hypothetical protein	2.36521281675905	1.24197	0.00000004447802	MP
	D3C65_07905	ssuD	alkanesulfonate monooxygenase, FMNH(2)-dependent	PA3444	conserved hypothetical protein	2.35871434465934	1.23800070959172	8.91321876327332E-06	PE
	D3C65_04265		FAD-binding protein	PA4140	hypothetical protein	2.34543738568317	1.22985698684108	7.54486385564195E-11	HUU
	D3C65_21495		transcriptional regulator ArgR	PA0893	transcriptional regulator ArgR	2.34280194940148	1.228235	9.903979E-18	AABM ; TR
	D3C65_14335		glycosyltransferase	PA2238	PslH	2.33968450084618	1.226314	7.870341E-19	CWLC
	D3C65_04740		ABC transporter substrate-binding protein	PA4049	hypothetical protein	2.33408933080041	1.22285977725628	1.12999568050427E-16	HUU
	D3C65_03325		hypothetical protein	PA0632	hypothetical protein	2.32931442222231	1.21990539470717	9.33846149269103E-07	RPTP
	D3C65_03190		ABC transporter permease	PA0605	AgtC	2.32222787138023	1.21550954532159	0.000259067659938847	MP; TSM
	D3C65_06905		2-C-methyl-D-erythritol 4-phosphate cytidylyltransferase	PA3633	4-diphosphocytidyl-2-C-methylerythritol synthase	2.31904355647713	1.21352991706172	4.86614252690236E-24	BCPGC
	D3C65_07670		hypothetical protein	PA3488	Tli5	2.30800768366658	1.20664802691633	1.73297752959152E-08	AP
	D3C65_27200		O-antigen ligase WaaL	PA4999	O-antigen ligase, WaaL	2.30472081704499	1.204592	9.722687E-19	MP
	D3C65_08095		TonB-dependent hemoglobin/transferrin/lactoferrin family receptor	PA3408	Heme uptake outer membrane receptor HasR precursor	2.30363629024239	1.20391295476445	1.32564612720766E-06	TSM
	D3C65_24365		hypothetical protein	NA	NA	2.30269765945829	1.203325	5.188069E-21	NA
	D3C65_17390		DotU family type IV/VI secretion system protein	PA1668	DotU2	2.29629660154162	1.199309	0.00000006249004	PSE
	D3C65_30215		50S ribosomal protein L34	PA5570	50S ribosomal protein L34	2.29218104813761	1.196721	6.013191E-23	CIM; TPTMD
	D3C65_22925		DUF4350 domain-containing protein	PA4321	hypothetical protein	2.29179023202602	1.196475	9.444567E-14	HUU
	D3C65_04250		peptidase domain-containing ABC transporter	PA4143	probable toxin transporter	2.29171475986979	1.19642748906428	1.44948120735732E-07	MP ; PSE ; TSM
	D3C65_14345		glycosyltransferase	PA2236	PslF	2.28156696793707	1.190025	1.618578E-18	CWLC
	D3C65_06855		lipid-A-disaccharide synthase	PA3643	lipid A-disaccharide synthase	2.27214353451305	1.18405397480271	2.12712538000936E-20	CWLC
	D3C65_14125		arsenate reductase ArsC	PA2279	ArsC protein	2.27075176260889	1.18317	0.000009835292	AP ; TSM
	D3C65_29475	aspA	aspartate ammonia-lyase	PA5429	aspartate ammonia-lyase	2.26376939246212	1.178727	5.087783E-18	AABM
	D3C65_14325		biofilm formation protein PslJ	PA2240	PslJ	2.26325948415267	1.178402	1.830479E-16	CWLC
	D3C65_25785	folK	2-amino-4-hydroxy-6- hydroxymethyldihydropteridine diphosphokinase	PA4728	2-amino-4-hydroxy-6-hydroxymethyldihydropteridine pyrophosphokinase	2.26191858152833	1.177547	1.094178E-16	BCPGC
	D3C65_25460		serine/threonine protein kinase	NA	NA	2.26108621035864	1.177016	5.441122E-22	NA
	D3C65_27215		PIG-L family deacetylase	PA5002	de-N-acetylase involved in persistence, DnpA	2.25661609176194	1.174161	3.283331E-25	MP
	D3C65_17715		DUF3859 domain-containing protein	PA1606	hypothetical protein	2.24956179812254	1.169644	0.0000446622	HUU
	D3C65_09500		glycosyltransferase WbpL	PA3145	glycosyltransferase WbpL	2.24890734505873	1.16922422333098	1.71561030480501E-17	CWLC ; MP
	D3C65_09475		N-acetyl sugar amidotransferase	PA3150	LPS biosynthesis protein WbpG	2.2444229776825	1.16634458784529	1.93982182068778E-14	CWLC
	D3C65_26660		FecR family protein	PA4895	probable transmembrane sensor	2.2430829923166	1.165483	0.001764181	MP ; TR
	D3C65_07910	ssuC	aliphatic sulfonate ABC transporter permease SsuC	PA3443	probable permease of ABC transporter	2.23790310147225	1.16214757069684	0.000334906159806147	MP ; TSM
	D3C65_27665		sel1 repeat family protein	PA5087	hypothetical protein	2.22128267744834	1.151393	0.00000000000376915	HUU
	D3C65_27330	mscK	mechanosensitive channel MscK	PA5022	conserved hypothetical protein	2.2199358695647	1.150518	3.33041E-18	HUU
	D3C65_16925	pabB	aminodeoxychorismate synthase component I	PA1758	para-aminobenzoate synthase component I	2.2125192386468	1.14569	5.683143E-25	BCPGC
	D3C65_07915		aliphatic sulfonate ABC transporter ATP-binding protein 1	PA3442	probable ATP-binding component of ABC transporter	2.20622143279635	1.14157759780371	0.000379902833644491	TSM
	D3C65_29665		DUF4105 domain-containing protein	PA5464	hypothetical protein	2.2007907788587	1.138022	2.356488E-23	HUU
	D3C65_10400		UDP-N-acetylmuramate dehydrogenase	PA2977	UDP-N-acetylpyruvoylglucosamine reductase	2.19979508773068	1.13736914207575	6.99750879071427E-16	CWLC
	D3C65_09150		TrkH family potassium uptake protein	PA3210	potassium uptake protein TrkH	2.19945672330963	1.13714721494169	2.83106926959763E-17	MP ; TSM
	D3C65_17395	tssK	type VI secretion system baseplate subunit TssK	PA1667	HsiJ2	2.19744948339191	1.13583	0.000000123587	PSE
	D3C65_23180		thiol oxidoreductase	PA4371	hypothetical protein	2.19336057240413	1.133143	2.983976E-19	HUU
	D3C65_05920		tRNA-Leu	PA3824.1	tRNA-Leu	2.19107109745365	1.13163629869583	0.00250881443674946	NCRNA
	D3C65_00910		DUF1987 domain-containing protein	PA0170	hypothetical protein	2.18983195829505	1.13082016560911	1.29046302150608E-16	HUU
	D3C65_23915		TonB-dependent siderophore receptor	PA4514	probable outer membrane receptor for iron transport	2.18566606954792	1.128073	0.0000003225069	TSM
	D3C65_10555		cobalamin biosynthesis protein	PA2947	CobE	2.18413614659132	1.12706278844193	3.89982537094863E-06	BCPGC
	D3C65_16090		ECF sigma factor FemI	PA1912	ECF sigma factor, FemI	2.1814191438642	1.125267	0.00000001798637	TR
	D3C65_25305		deoxyribodipyrimidine photo-lyase	PA4660	deoxyribodipyrimidine photolyase	2.17791100038172	1.122945	0.0000000000004378375	DRRMR
	D3C65_25135		amino acid permease	PA4628	lysine-specific permease	2.17747023803028	1.122653	1.964743E-18	MP; TSM
	D3C65_04555		molecular chaperone	PA4085	chaperone CupB2	2.17543841289311	1.12130617446457	0.000177285115615562	CHSP ; MA
	D3C65_30205	yidC	membrane protein insertase YidC	PA5568	conserved hypothetical protein	2.17516222183465	1.121123	6.986143E-19	MP
	D3C65_11730		restriction endonuclease subunit S	PA2734	hypothetical protein	2.17064229410215	1.118122	6.069813E-23	HUU
	D3C65_19980		cytochrome C protein NapC	PA1172	cytochrome c-type protein NapC	2.16887664203934	1.116948	0.0002605855	EM
	D3C65_15335		ABC transporter substrate-binding protein	PA2058	ABC transporter substrate-binding protein, SppA	2.16354480808746	1.113397	0.0005164655	TSM
	D3C65_20080		hypothetical protein	NA	NA	2.1574722452383	1.109342	0.00001291911	NA
	D3C65_21850	ssrA	transfer-messenger RNA	PA0826.2	tmRNA	2.15721504389227	1.10917	0.0000000001907431	AABM
	D3C65_06735		cysteine desulfurase	PA3667	probable pyridoxal-phosphate dependent enzyme	2.15499346997379	1.10768349768992	4.48955684272017E-19	PE
	D3C65_22160		transcriptional regulator	PA0765	positive regulator for alginate biosynthesis MucC	2.15398469658034	1.107008	1.378532E-19	CWLC; SF; TR
	D3C65_14260		asparaginase	PA2253	L-asparaginase I	2.15387720121652	1.106936	4.332399E-17	AABM
	D3C65_20840		tRNA-Ser	PA1013.1	tRNA-Ser	2.15355922550744	1.106723	0.00000000000385823	NCRNA
	D3C65_26035		polyamine aminopropyltransferase 2	PA4774	hypothetical protein	2.15208789311446	1.105737	0.0000000000838911	HUU
	D3C65_28035		methyltransferase	PA5156	hypothetical protein	2.15160463215743	1.105413	2.691391E-16	HUU
	D3C65_25465		serine/threonine protein kinase	NA	NA	2.15008843450524	1.104396	7.996228E-19	NA
	D3C65_29105		HlyC/CorC family transporter	PA5362	conserved hypothetical protein	2.14589873961732	1.101582	5.529547E-24	HUU
	D3C65_04995		DUF493 domain-containing protein	PA3998	conserved hypothetical protein	2.14370811621638	1.10010848417538	1.65207036670433E-12	HUU
	D3C65_09175		LTXXQ domain protein	PA3205	hypothetical protein	2.14322082643379	1.09978050553834	1.76775868167222E-08	HUU
	D3C65_28230		phosphoenolpyruvate carboxykinase	NA	NA	2.14226209890018	1.099135	0.0005479047	NA
	D3C65_09950		pellicle/biofilm biosynthesis outer membrane protein PelC	PA3062	PelC	2.14204596955325	1.09898944149567	1.10256805137006E-06	CWLC
	D3C65_22445		RNA-directed DNA polymerase	PA0715	hypothetical protein	2.14202898182417	1.098978	2.870303E-15	RPTP
	D3C65_12080		transcriptional regulator	PA2667	MvaU	2.14170533266329	1.09876	0.00000002252112	TR
	D3C65_15445		AzlD domain-containing protein	PA2038	hypothetical protein	2.13878875991396	1.096794	0.000007391558	HUU
	D3C65_14250		paerucumarin biosynthesis protein PvcA	PA2254	paerucumarin biosynthesis protein PvcA	2.13833220006821	1.096486	0.000169927	AABM ; SF
	D3C65_02890		methyltransferase domain-containing protein	PA0547	probable transcriptional regulator	2.1340711501929	1.09360827659312	3.37032935967359E-12	TR
	D3C65_05505		FecR family protein	PA3900	FecR	2.13393215973202	1.09351431188215	0.0000188029494540893	MP; TR
	D3C65_12285		DMT family transporter	PA2628	hypothetical protein	2.12916831172745	1.09029	0.000000001545439	MP
	D3C65_23925		sel1 repeat family protein	PA4516	hypothetical protein	2.12734349614462	1.089053	0.0000000009518867	HUU
	D3C65_04970	mrdA	penicillin-binding protein 2	PA4003	penicillin-binding protein 2	2.12498341392502	1.0874515806661	4.88469311360268E-19	CWLC
	D3C65_30105		DeoR family transcriptional regulator	PA5550	GlmR transcriptional regulator	2.12409751467887	1.08685	7.964482E-20	TR
	D3C65_22125	recO	DNA repair protein RecO	PA0772	DNA repair protein RecO	2.12019652926061	1.084198	0.000000000005545118	DRRMR
	D3C65_14320		biofilm formation protein PslL	PA2241	PslL	2.11471757318328	1.080465	0.000000002372561	CWLC ; MP
	D3C65_30010		protein TonB	PA5531	TonB1	2.11289489083173	1.079221	5.800407E-14	TSM
	D3C65_08700		DUF4123 domain-containing protein	PA3293	hypothetical protein	2.1125302358564	1.07897199029798	3.28863169281652E-06	HUU
	D3C65_06860		ribonuclease HII	PA3642	ribonuclease HII	2.11083876112827	1.07781638095658	2.03646805712307E-12	DRRMR
	D3C65_08510		FAD-dependent monooxygenase	PA3328	probable FAD-dependent monooxygenase	2.10973591127185	1.07706241914881	1.08433474369765E-06	PE
	D3C65_06325		HlyC/CorC family transporter	PA3748	conserved hypothetical protein	2.10617188672401	1.07462318090546	7.98385934852758E-17	MP
	D3C65_17645		LysE family translocator	PA1620	hypothetical protein	2.10435193017375	1.073376	0.0005762221	MP
	D3C65_10355		lipoprotein-releasing ABC transporter permease subunit	PA2986	lipoprotein localization protein LolC	2.10113460801611	1.07116859042437	1.8520690929751E-14	HUU
	D3C65_17100		HrpE/YscL family type III secretion apparatus protein	PA1725	type III export protein PscL	2.0955195775225	1.067308	0.0000006995118	PSE
	D3C65_13195		pentapeptide repeat-containing protein	PA2461	hypothetical protein	2.09454372247106	1.066636	5.027597E-15	HUU
	D3C65_12340		leucyl/phenylalanyl-tRNA--protein transferase	PA2617	leucyl/phenylalanyl-tRNA-protein transferase	2.09136083469224	1.064442	0.0000000005278951	TPTMD
	D3C65_30210		ribonuclease P protein component	PA5569	ribonuclease P protein component	2.08935841789537	1.06306	2.957632E-16	TPTMD
	D3C65_12085	queD	6-carboxytetrahydropterin synthase QueD	PA2666	probable 6-pyruvoyl tetrahydrobiopterin synthase	2.08814080895837	1.062219	3.233649E-14	BCPGC
	D3C65_16850		alpha/beta fold hydrolase	PA1771	EstX	2.08749392633286	1.061772	0.000000000005279773	PE
	D3C65_08570	phnE	phosphonate ABC transporter, permease protein PhnE	PA3316	probable permease of ABC transporter	2.0830546274541	1.0587006740995	7.69042199403015E-10	MP ; TSM
	D3C65_16655		tRNA-Asp	PA1804.1	tRNA-Asp	2.08267106565213	1.058435	0.000002116757	NCRNA
	D3C65_27915		divergent polysaccharide deacetylase family protein	PA5135	conserved hypothetical protein	2.08061495471789	1.05701	9.326874E-15	HUU
	D3C65_19440		cobalamin biosynthesis protein	PA1275	cobalamin biosynthetic protein CobD	2.07186643327237	1.050931	0.000000000004523338	BCPGC
	D3C65_05940	secD	protein translocase subunit SecD	PA3821	secretion protein SecD	2.07176655573963	1.05086145097305	8.65791298326294E-16	MP ; PSE
	D3C65_19590		alkaline protease	NA	NA	2.0706217013634	1.050064	0.000438769	NA
	D3C65_25315		glutamate racemase	PA4662	glutamate racemase	2.06668426537287	1.047318	4.1446E-16	CWLC
	D3C65_22770		inorganic phosphate transporter	PA4292	probable phosphate transporter	2.06342928909161	1.045044	1.25087E-15	MP ; TSM
	D3C65_01015		LysR family transcriptional regulator	PA0191	probable transcriptional regulator	2.06254513236502	1.04442568858357	4.99666398025266E-07	TR
	D3C65_20200		hypothetical protein	PA1132	hypothetical protein	2.05161496521352	1.03676	0.0000000005520968	HUU
	D3C65_14240		Pyoverdin chromophore biosynthetic protein pvcC	PA2256	paerucumarin biosynthesis protein PvcC	2.04993192371608	1.035576	0.0002821607	AABM ; SF
	D3C65_17385	tssM	type VI secretion system membrane subunit TssM	PA1669	IcmF2	2.04661253930463	1.033238	0.000000165491	MP; PSE
	D3C65_25570	rrf	5S ribosomal RNA	PA4690.1	5S ribosomal RNA	2.0464068521031	1.033093	0.001193871	NCRNA
	D3C65_05690		pyocin protein	PA3866	Pyocin S4	2.04146738779629	1.02960652086193	8.82693744474797E-16	AP; SF
	D3C65_02455	creC	two-component system sensor histidine kinase CreC	PA0464	two-component sensor CreC	2.04030200784362	1.0287827173781	2.72654257460485E-11	TCRS
	D3C65_08485		3-oxoacyl-ACP synthase III	PA3333	3-oxoacyl-[acyl-carrier-protein] synthase III	2.03966658812109	1.02833334289473	9.88545118171112E-06	FAPM
	D3C65_06655		DUF72 domain-containing protein	PA3683	conserved hypothetical protein	2.03955636098983	1.02825537503778	1.38819501432229E-16	HUU
	D3C65_05000	lipB	lipoyl(octanoyl) transferase LipB	PA3997	lipoate-protein ligase B	2.03804217401135	1.0271839060707	2.59846904241287E-19	AABM ; BCPGC
	D3C65_13560		pyoverdine export/recycling transporter periplasmic adapter subunit PvdR	PA2389	PvdR	2.03601614274227	1.025749	0.000000000007492314	TSM
	D3C65_04805		CHASE2 domain-containing protein	PA4036	probable two-component sensor	2.03493443336495	1.02498231086345	4.60058906287673E-11	TCRS
	D3C65_14405		hypothetical protein	PA2225	hypothetical protein	2.03198534894009	1.02289	0.001954486	HUU
	D3C65_08140		ABC transporter permease	PA3400	hypothetical protein	2.03178008685722	1.02274425803041	1.37511233519865E-09	MP
	D3C65_28690		HAD family hydrolase	PA5281	probable hydrolase	2.03167551028328	1.02267	0.000000000002117157	PE
	D3C65_22430		DNA-binding protein	NA	NA	2.03124744733874	1.022366	0.0002793712	NA
	D3C65_06850		acyl-[acyl-carrier-protein]--UDP-N- acetylglucosamine O-acyltransferase	PA3644	UDP-N-acetylglucosamine acyltransferase	2.021568935098	1.01547540006192	6.15368776651493E-17	CWLC
	D3C65_25345		outer membrane lipoprotein LolB	PA4668	lipoprotein localization protein LolB	2.02069838898275	1.014854	0.00000000004792404	CWLC
	D3C65_14355		polysaccharide export protein	PA2234	PslD	2.01852576237052	1.013302	1.247889E-14	CWLC ; TSM
	D3C65_27245		heptose kinase	PA5008	WapP	2.01808088633203	1.012984	4.866968E-17	PE
	D3C65_08090		FecR family protein	PA3409	HasS	2.01700932988763	1.01221775730312	7.89135434652432E-06	MP ; TR
	D3C65_12665		hypothetical protein	PA2560	hypothetical protein	2.01588452505835	1.011413	0.00000000003762777	HUU
	D3C65_21390		hypothetical protein	PA0911	AlpE	2.01583701725922	1.011379	0.0000001283381	HUU
	D3C65_05320		taurine dioxygenase	PA3935	taurine dioxygenase	2.01492802483019	1.0107283052172	0.0000300246901460658	CCC
	D3C65_20085		colicin E3	NA	NA	2.01438996335865	1.010343	0.00001869672	NA
	D3C65_21375		hypothetical protein	PA0914	hypothetical protein	2.0133179143499	1.009575	0.000000001342934	HUU
	D3C65_08515		non-ribosomal peptide synthetase	PA3327	probable non-ribosomal peptide synthetase	2.00856457949442	1.00616484775059	2.10800470672893E-10	AP
	D3C65_12445		acyl-CoA dehydrogenase	PA2597	hypothetical protein	2.00517061882238	1.003725	0.00001734077	PE
	D3C65_27735		phosphate/phosphite/phosphonate ABC transporter substrate-binding protein	PA5101	hypothetical protein	2.00295637617268	1.002131	0.000179017	HUU
	D3C65_10475	mltG	endolytic transglycosylase MltG	PA2963	conserved hypothetical protein	2.00125047382321	1.0009017443192	5.96685275680798E-16	HUU
	D3C65_25380		tRNA-Met	PA4673.1	tRNA-Met	2.00056014134683	1.000404	0.0003809933	NCRNA
	D3C65_27430		type 4a pilus biogenesis protein PilO	PA5042	type 4 fimbrial biogenesis protein PilO	0.499011510800379	-1.002855	3.249961E-18	MA
	D3C65_26130		glycerophosphodiester phosphodiesterase	PA4792	conserved hypothetical protein	0.498644312464475	-1.003917	0.000000000002562307	HUU
	D3C65_00645		C4-dicarboxylate transporter 1	PA0119	probable dicarboxylate transporter	0.498313889538292	-1.00487330796456	1.06163865318543E-10	TSM
	D3C65_06910	yedF	putative sulfurtransferase YedF	PA3632	conserved hypothetical protein	0.497653937905083	-1.00678523536135	2.13518873795599E-12	HUU
	D3C65_11295		DUF4404 family protein	PA2805	hypothetical protein	0.497626768987539	-1.006864	0.00000007380365	HUU
	D3C65_11175	msrB	peptide-methionine (R)-S-oxide reductase	PA2827	conserved hypothetical protein	0.497029366616671	-1.008597	0.0000000006459641	HUU
	D3C65_04190		LLM class flavin-dependent oxidoreductase	PA4155	hypothetical protein	0.496491301925397	-1.0101596516131	0.000106266057175167	HUU
	D3C65_29065	glcE	glycolate oxidase subunit GlcE	PA5354	glycolate oxidase subunit GlcE	0.494126727868382	-1.017047	0.002669506	CCC; CIM
	D3C65_00945		chemotaxis protein CheW	PA0177	probable purine-binding chemotaxis protein	0.494058249878854	-1.01724694810341	3.03580077459427E-06	AP; CHE
	D3C65_29265	choX	choline ABC transporter substrate-binding protein	PA5388	CaiX	0.492680063944022	-1.021277	0.00104853	CCC; TSM
	D3C65_13270		glycine dehydrogenase (decarboxylating)	PA2445	glycine cleavage system protein P2	0.492235290591598	-1.02258	0.000000000003736248	AABM; CIM
	D3C65_17480		transporter	PA1651	probable transporter	0.492089964468016	-1.023006	0.000000000002783665	MP ; TSM
	D3C65_20320		PQQ-dependent sugar dehydrogenase	PA1112	conserved hypothetical protein	0.491720360943935	-1.02409	0.0000000002408229	HUU
	D3C65_29200		BCCT family transporter	PA5375	BetT1	0.491668216017991	-1.024243	0.00000000003816291	MP; TSM
	D3C65_04200		2,3-butanediol dehydrogenase	PA4153	2,3-butanediol dehydrogenase	0.491218880705497	-1.02556208105082	0.000123828275239092	CCC
	D3C65_13985		LysE family translocator	PA2306	AmbA	0.490953059918941	-1.026343	2.320265E-15	MP ; SF
	D3C65_23135		NAD-dependent epimerase/dehydratase family protein	PA4362	hypothetical protein	0.489507883615281	-1.030596	0.000003709527	HUU
	D3C65_10210	fadB	fatty acid oxidation complex subunit alpha FadB	PA3014	fatty-acid oxidation complex alpha-subunit	0.488474074072944	-1.03364610219006	7.68669655077383E-15	AABM; FAPM
	D3C65_27700		glycine betaine/L-proline ABC transporter ATP-binding protein	PA5094	probable ATP-binding component of ABC transporter	0.487307050120032	-1.037097	0.0000004164631	TSM
	D3C65_23515		acyl-CoA dehydrogenase	PA4435	probable acyl-CoA dehydrogenase	0.485558154394702	-1.042284	0.0000000543126	PE
	D3C65_13910		gluconokinase	PA2321	gluconokinase	0.484676486939959	-1.044906	3.472051E-15	CCC ; EM
	D3C65_27830		glutamine synthetase	PA5119	glutamine synthetase	0.4841859093058	-1.046367	1.335851E-15	AABM
	D3C65_12720		acyl-CoA dehydrogenase	PA2550	probable acyl-CoA dehydrogenase	0.483013360259887	-1.049865	0.00005595027	PE
	D3C65_21485		aspartate aminotransferase family protein	PA0895	N2-Succinylornithine 5-aminotransferase (SOAT) = N2-acetylornithine 5-aminotransferase (ACOAT)	0.48049555833225	-1.057405	7.072055E-16	AABM
	D3C65_29535		glucose-6-phosphate dehydrogenase	PA5439	probable glucose-6-phosphate dehydrogenase	0.480168610449785	-1.058387	0.0000000000176135	EM
	D3C65_11105		enoyl-CoA hydratase	PA2841	probable enoyl-CoA hydratase/isomerase	0.479391754475653	-1.060723	0.000000002238093	PE
	D3C65_12995		hypothetical protein	PA2501	hypothetical protein	0.479043309963886	-1.061772	0.000006554724	MP
	D3C65_23000		protease	PA4336	conserved hypothetical protein	0.478198662494983	-1.064318	0.00000000001592512	HUU
	D3C65_25170		MgtC/SapB family protein	PA4635	conserved hypothetical protein	0.477846779323354	-1.06538	0.0000002927834	HUU
	D3C65_09795		NADPH-dependent 2,4-dienoyl-CoA reductase	PA3092	2,4-dienoyl-CoA reductase FadH1	0.47770780101543	-1.06579965853374	1.73509072821509E-13	FAPM
	D3C65_19970	napA	nitrate reductase catalytic subunit NapA	PA1174	periplasmic nitrate reductase protein NapA	0.477378335407391	-1.066795	0.000000000007676988	EM
	D3C65_00125		shikimate dehydrogenase	PA0025	shikimate dehydrogenase	0.477201290894021	-1.06733014916377	5.15669641830358E-20	AABM
	D3C65_24520		hypothetical protein	NA	NA	0.476872667332965	-1.068324	0.0007279101	NA
	D3C65_26310		hypothetical protein	PA4826	hypothetical protein	0.476365883931612	-1.069858	0.0000000004670817	HUU
	D3C65_22275		NAD-dependent L-serine dehydrogenase	PA0743	probable 3-hydroxyisobutyrate dehydrogenase	0.476186953659701	-1.0704	0.0000005397053	CCC
	D3C65_23855		ABC transporter substrate-binding protein	PA4502	probable binding protein component of ABC transporter	0.47446020748294	-1.075641	0.0000000932007	TSM
	D3C65_29830		homoserine kinase	PA5495	homoserine kinase	0.473496609387896	-1.078574	1.335002E-17	AABM
	D3C65_06930	fghA	S-formylglutathione hydrolase	PA3628	putative esterase	0.473492522823373	-1.07858645139183	1.18728935903244E-14	PE
	D3C65_12310		isocitrate dehydrogenase (NADP(+))	PA2623	isocitrate dehydrogenase	0.473140643178297	-1.079659	1.526569E-14	AABM ; CCC ; EM
	D3C65_16250		(2Fe-2S)-binding protein	PA1881	probable oxidoreductase	0.472688607785922	-1.081038	0.00000395666	PE
	D3C65_21990		methyltransferase domain-containing protein	PA0798	phospholipid methyltransferase	0.471754112618761	-1.083893	0.00004373276	FAPM
	D3C65_02385		nodulation protein NfeD	PA0451	conserved hypothetical protein	0.471463799481164	-1.08478109453631	1.11331056584232E-07	MP
	D3C65_20250		DUF2025 family protein	PA1123	hypothetical protein	0.471061065725131	-1.086014	0.00000002874846	HUU
	D3C65_22855		methyl-accepting chemotaxis protein PctA	PA4309	chemotactic transducer PctA	0.470519363114693	-1.087674	2.343424E-20	AP; CHE
	D3C65_25970	grpE	nucleotide exchange factor GrpE	PA4762	heat shock protein GrpE	0.47011316914122	-1.08892	0.0000003225992	CHSP ; DRRMR
	D3C65_25655		competence protein TfoX	PA4703	hypothetical protein	0.469691047297006	-1.090216	0.001941044	HUU
	D3C65_18530	flhA	flagellar biosynthesis protein FlhA	PA1452	flagellar biosynthesis protein FlhA	0.469621056032006	-1.090431	7.685454E-24	AP ; CHE ; MA
	D3C65_21830		metal-dependent hydrolase	PA0830	hypothetical protein	0.468583155942911	-1.093623	0.00001727796	HUU
	D3C65_16510		oxidoreductase	PA1833	probable oxidoreductase	0.467760842489691	-1.096157	2.657313E-23	PE
	D3C65_15015		DUF1445 domain-containing protein	PA2116	conserved hypothetical protein	0.467628576532714	-1.096565	0.000000000004102216	HUU
	D3C65_02155		protein PilG	PA0408	twitching motility protein PilG	0.466710609819944	-1.0993998301552	2.90032917407591E-15	CHE ; MA ; TCRS
	D3C65_26085	yedA	drug/metabolite exporter YedA	PA4783	conserved hypothetical protein	0.46665038792033	-1.099586	0.0000000000002549991	MP
	D3C65_28425		ABC transporter permease	PA5230	probable permease of ABC transporter	0.466563709388045	-1.099854	9.978609E-21	MP; TSM
	D3C65_05650	narH	nitrate reductase subunit beta	PA3874	respiratory nitrate reductase beta chain	0.465271063520668	-1.10385663015062	2.51101098150078E-06	EM
	D3C65_09800		chromosome partitioning protein ParA	PA3091	hypothetical protein	0.465133438503345	-1.10428343576261	6.43001595768404E-16	HUU
	D3C65_14300		hypothetical protein	NA	NA	0.464935341543943	-1.104898	0.000000640853	NA
	D3C65_27475		arginine--tRNA ligase	PA5051	arginyl-tRNA synthetase	0.464580337125457	-1.106	6.787678E-22	TPTMD
	D3C65_06685		efflux RND transporter periplasmic adaptor subunit	PA3677	MexJ	0.462587663585514	-1.11220130258666	1.53259086909768E-12	ARS ; TSM
	D3C65_20630		glycerate kinase	PA1052	conserved hypothetical protein	0.460654177031505	-1.118244	0.0000000000000161721	HUU
	D3C65_20625		hypothetical protein	NA	NA	0.459762912948402	-1.121038	5.03225E-17	NA
	D3C65_11245		acyl-CoA dehydrogenase	PA2815	probable acyl-CoA dehydrogenase	0.459588944752045	-1.121584	1.798444E-17	PE
	D3C65_13265		glycine cleavage system protein H	PA2446	glycine cleavage system protein H2	0.45920746495057	-1.122782	1.027166E-14	AABM
	D3C65_22215		outer membrane porin, OprD family	PA0755	cis-aconitate porin OpdH	0.458987573448409	-1.123473	0.0000005085039	MP ; TSM
	D3C65_23655	raiA	ribosome-associated translation inhibitor RaiA	PA4463	conserved hypothetical protein	0.45827357358643	-1.125719	0.00000000000463131	HUU
	D3C65_23170		LemA family protein	PA4369	hypothetical protein	0.45824244484223	-1.125817	8.039849E-15	HUU
	D3C65_26230	fdxH	formate dehydrogenase subunit beta	PA4811	nitrate-inducible formate dehydrogenase, beta subunit	0.456178386745226	-1.13233	6.444565E-21	EM
	D3C65_27100		enoyl-CoA hydratase/isomerase family protein	PA4980	probable enoyl-CoA hydratase/isomerase	0.454776307135078	-1.136771	0.000000150487	PE
	D3C65_27180		acyl-CoA dehydrogenase	PA4995	probable acyl-CoA dehydrogenase	0.454638573834318	-1.137208	1.990882E-14	PE
	D3C65_27855		nitrogen regulation protein NR(II)	PA5124	two-component sensor NtrB	0.454252386795792	-1.138434	4.446101E-15	TCRS
	D3C65_00705		beta-alanine degradation protein BauB	PA0131	BauB	0.453274306498145	-1.14154370939316	7.94411271289147E-07	CCC
	D3C65_19960	napF	ferredoxin-type protein NapF	PA1176	ferredoxin protein NapF	0.453194419039199	-1.141798	0.0002580436	EM
	D3C65_01310	pobA	4-hydroxybenzoate 3-monooxygenase	PA0247	p-hydroxybenzoate hydroxylase	0.451973936487478	-1.14568851424781	0.00123384413309815	CCC
	D3C65_08950		extracellular solute-binding protein	PA3250	hypothetical protein	0.449271018169935	-1.15434209621563	2.56939053805999E-06	HUU
	D3C65_13855		carboxymuconolactone decarboxylase family protein	PA2331	hypothetical protein	0.447741515760123	-1.159262	0.000000001229495	MP
	D3C65_10820		PLP-dependent aminotransferase family protein	PA2897	probable transcriptional regulator	0.447541074042727	-1.159908	7.698881E-26	TR
	D3C65_09580		alpha/beta hydrolase	PA3132	probable hydrolase	0.446447702784742	-1.1634369080112	1.86900049907492E-07	PE
	D3C65_10880		TetR/AcrR family transcriptional regulator	PA2885	putative repressor of atu genes	0.446104621760711	-1.164546	2.452086E-15	TR
	D3C65_01900		multidrug transporter	PA0359	hypothetical protein	0.446010543287188	-1.16485028032843	2.65293846315076E-21	HUU
	D3C65_29115		response regulator	PA5364	probable two-component response regulator	0.445861644053116	-1.165332	4.559937E-23	TCRS; TR
	D3C65_03175		extracellular solute-binding protein	PA0602	probable binding protein component of ABC transporter	0.44571441399816	-1.16580847773887	1.07973310455445E-12	TSM
	D3C65_03835		pyochelin biosynthetic protein PchG	PA4224	pyochelin biosynthetic protein PchG	0.44528127565562	-1.16721114802175	7.7693543461612E-08	MP; TSM
	D3C65_17725		hypothetical protein	PA1604	hypothetical protein	0.444998074905501	-1.168129	0.0000000000006462971	HUU
	D3C65_07870		hypothetical protein	PA3451	hypothetical protein	0.444905077722764	-1.16843053073274	0.0000870629689805827	HUU
	D3C65_26075		two-component system response regulator	PA4781	cyclic di-GMP phosphodiesterase	0.444847577169748	-1.168617	2.024285E-16	CWLC ; MA ; TR
	D3C65_07000		LOG family protein	PA3615	hypothetical protein	0.44394154217678	-1.17155837859152	5.67631781692372E-19	HUU
	D3C65_02160		two-component system response regulator	PA0409	twitching motility protein PilH	0.443755153685581	-1.17216422010729	1.46472029507043E-23	CHE ; MA ; TCRS
	D3C65_13880		LLM class flavin-dependent oxidoreductase	PA2326	hypothetical protein	0.442774179954027	-1.175357	0.00004115255	PE
	D3C65_07980		class II aldolase	PA3430	probable aldolase	0.442659530449267	-1.17573061187165	3.46779635042588E-08	PE
	D3C65_18525	flhF	flagellar biosynthesis protein FlhF	PA1453	flagellar biosynthesis protein FlhF	0.440229277458349	-1.183673	4.103672E-22	AP ; CHE ; MA
	D3C65_26080		hypothetical protein	PA4782	hypothetical protein	0.439580410364758	-1.185801	0.0000000000001361268	HUU
	D3C65_03830		non-ribosomal peptide synthetase	PA4225	pyochelin synthetase	0.439181724840265	-1.18711007249068	7.47923065636381E-08	SF; TSM
	D3C65_27435		type 4a pilus biogenesis protein PilN	PA5043	type 4 fimbrial biogenesis protein PilN	0.439060301084093	-1.187509	1.302224E-21	MA
	D3C65_07210		hypothetical protein	NA	NA	0.43885795838703	-1.18817402503538	0.000610175967717459	NA
	D3C65_10015		ribosome modulation factor	PA3049	ribosome modulation factor	0.438434381667149	-1.18956715718254	7.21184764951386E-07	TPTMD
	D3C65_12090	norR	nitric oxide reductase transcriptional regulator NorR	PA2665	Transcriptional activator of P. aeruginosa flavohemoglobin, FhpR	0.4372508215682	-1.193467	2.743971E-16	AP; TR
	D3C65_24600		TIGR03756 family integrating conjugative element protein	NA	NA	0.437169300870621	-1.193736	0.003479828	NA
	D3C65_03805		isochorismate-pyruvate lyase	PA4230	salicylate biosynthesis protein PchB	0.4371635322191	-1.19375503715525	2.49415747546451E-08	SF; TSM
	D3C65_28020		amino acid ABC transporter substrate-binding protein	PA5153	amino acid (lysine/arginine/ornithine/histidine/octopine) ABC transporter periplasmic binding protein	0.435906010024035	-1.197911	0.000000000003191909	TSM
	D3C65_20710		hypothetical protein	PA1036	hypothetical protein	0.435190811091813	-1.20028	0.000000000001934143	HUU
	D3C65_14280		lipoamide acyltransferase component of branched-chain alpha-keto acid dehydrogenase complex	PA2249	branched-chain alpha-keto acid dehydrogenase (lipoamide component)	0.434853997013106	-1.201397	0.00000001223573	AABM
	D3C65_19955	napE	periplasmic nitrate reductase, NapE protein	PA1177	periplasmic nitrate reductase protein NapE	0.434280174995916	-1.203302	0.0001523194	EM
	D3C65_12980		DUF2185 domain-containing protein	PA2504	hypothetical protein	0.434217567332837	-1.20351	0.0000000004216032	HUU
	D3C65_23060		FprA family A-type flavoprotein	PA4348	conserved hypothetical protein	0.433408393973681	-1.206201	0.000000009669853	HUU
	D3C65_13090		cytochrome c4	PA2482	probable cytochrome c	0.433372345576155	-1.206321	7.984202E-16	EM
	D3C65_24405	merT	mercuric ion transporter MerT	NA	NA	0.432849380562471	-1.208063	0.001222138	NA
	D3C65_23055		class C beta-lactamase-related serine hydrolase	PA4347	hypothetical protein	0.429540181426583	-1.219135	1.336435E-18	HUU
	D3C65_00105	dprA	DNA-protecting protein DprA	PA0021	conserved hypothetical protein	0.429014821796953	-1.2209006034246	1.09264379031762E-08	MP
	D3C65_26630		ferredoxin reductase	PA4889	probable oxidoreductase	0.427801664234402	-1.224986	1.033384E-16	PE
	D3C65_20385		sigma-54-dependent Fis family transcriptional regulator	PA1099	two-component response regulator	0.427179701338949	-1.227085	1.86722E-27	MA ; TCRS ; TR
	D3C65_29375		glycine-betaine demethylase subunit GbcA	PA5410	GbcA	0.426952358280401	-1.227853	0.000000000004386988	AABM
	D3C65_02865		DUF1090 domain-containing protein	PA0542	conserved hypothetical protein	0.425461562006519	-1.23289929624872	2.10813977011373E-18	HUU
	D3C65_24540		TIGR03750 family conjugal transfer protein	NA	NA	0.424875482428224	-1.234888	0.00002860297	NA
	D3C65_12150		methyl-accepting chemotaxis protein	PA2654	probable chemotaxis transducer	0.423398774887991	-1.239911	2.360408E-29	AP; CHE
	D3C65_00650		FadR family transcriptional regulator	PA0120	probable transcriptional regulator	0.421453886853748	-1.24655330677292	6.21255454950715E-08	TR
	D3C65_24970		multidrug efflux RND transporter permease subunit MexD	PA4598	Resistance-Nodulation-Cell Division (RND) multidrug efflux transporter MexD	0.419887283152525	-1.251926	2.204905E-15	ARS; MP; TSM
	D3C65_00580	ctaD	cytochrome c oxidase subunit I	PA0106	cytochrome c oxidase, subunit I	0.418564678224809	-1.25647752409638	2.27631218739219E-06	EM
	D3C65_07160		glycerol-3-phosphate dehydrogenase	PA3584	glycerol-3-phosphate dehydrogenase	0.417319657018375	-1.2607752173845	3.39768808519265E-25	CIM ; EM
	D3C65_14150		hypothetical protein	PA2274	hypothetical protein	0.417161811645578	-1.261321	0.00006514057	HUU
	D3C65_06510		tellurite resistance TerB family protein	PA3712	hypothetical protein	0.414081414847447	-1.27201364298645	2.48275992055515E-19	HUU
	D3C65_20380	fliE	flagellar hook-basal body complex protein FliE	PA1100	flagellar hook-basal body complex protein FliE	0.413710649447209	-1.273306	4.782032E-19	CWLC ; MA
	D3C65_09280		porin	PA3186	Glucose/carbohydrate outer membrane porin OprB precursor	0.413502014847183	-1.27403373573759	5.14093062181747E-08	TSM
	D3C65_13860		acyl-CoA dehydrogenase	PA2330	hypothetical protein	0.413216279971029	-1.275031	0.000000003261555	HUU
	D3C65_20560		DUF488 domain-containing protein	PA1065	conserved hypothetical protein	0.412907348655514	-1.27611	0.00000001336696	HUU
	D3C65_00240		hypothetical protein	NA	NA	0.411846776130902	-1.27982039930365	3.14820726612693E-07	NA
	D3C65_02130		bifunctional pyrimidine operon transcriptional regulator/uracil phosphoribosyltransferase	PA0403	transcriptional regulator PyrR	0.411389907819523	-1.2814216926563	8.26859543152415E-24	NBM; TR
	D3C65_10075		ammonium transporter	PA3039	probable transporter	0.405901926818718	-1.30079690635407	1.51103262339154E-07	MP ; TSM
	D3C65_05615		multidrug transporter	PA3881	hypothetical protein	0.405334101090537	-1.30281653927898	2.43298950295803E-16	HUU
	D3C65_04435		HD-GYP domain-containing protein	PA4108	cyclic di-GMP phosphodiesterase	0.404969145902801	-1.30411609984979	1.70228860803002E-12	CWLC; MA
	D3C65_12590		methyl-accepting chemotaxis protein	PA2573	probable chemotaxis transducer	0.403798372207583	-1.308293	0.0000000006293523	AP ; CHE
	D3C65_13685	tssB	type VI secretion system contractile sheath small subunit	PA2365	HsiB3	0.403169665609668	-1.310541	0.000000009761833	HUU
	D3C65_06915		YeeE/YedE family protein	PA3631	conserved hypothetical protein	0.401883452111517	-1.31515092044704	7.70327386035323E-28	HUU
	D3C65_24420		DUF4113 domain-containing protein	NA	NA	0.401828277991053	-1.315349	0.0002181915	NA
	D3C65_27750		HutD family protein	PA5104	conserved hypothetical protein	0.401017749910468	-1.318262	0.00000000000556946	HUU
	D3C65_05815		DUF2165 family protein	NA	NA	0.400522269740944	-1.32004563364762	0.000191266791067863	NA
	D3C65_00655		GntR family transcriptional regulator	PA0121	hypothetical protein	0.399250019495047	-1.32463561680525	2.04433461524586E-10	HUU
	D3C65_29310		hydrocarbon binding protein	PA5397	hypothetical protein	0.398412826670873	-1.327664	0.00003628591	HUU
	D3C65_27725		cytosine permease	PA5099	probable transporter	0.396666921595571	-1.334	0.0006020187	MP ; TSM
	D3C65_09575		TetR/AcrR family transcriptional regulator	PA3133	probable transcriptional regulator	0.395518886488718	-1.33818150817146	6.27027957581115E-15	TR
	D3C65_29700		RNA ligase RtcB family protein	PA5471	ArmZ	0.395296202289242	-1.338994	5.686613E-26	ARS
	D3C65_00220		transposase	NA	NA	0.394534747150761	-1.34177572916184	0.0000688619318736131	NA
	D3C65_25955		4-hydroxy-tetrahydrodipicolinate reductase	PA4759	dihydrodipicolinate reductase	0.394113206703716	-1.343318	0.0000000000005658656	AABM
	D3C65_08025		DUF1329 domain-containing protein	PA3421	conserved hypothetical protein	0.393811201736996	-1.34442394641943	8.68708990248309E-07	HUU
	D3C65_25160		methyl-accepting chemotaxis protein	PA4633	probable chemotaxis transducer	0.393259084995216	-1.346448	1.536065E-29	AP; CHE
	D3C65_29090		hypothetical protein	PA5359	hypothetical protein	0.392990406602843	-1.347434	0.0000000008591719	HUU
	D3C65_29190		transcriptional regulator	PA5374	transcriptional regulator BetI	0.391564261580649	-1.352679	3.142569E-24	TR
	D3C65_16995		hypothetical protein	PA1745	hypothetical protein	0.390905286364789	-1.355109	0.00000005928332	HUU
	D3C65_03015		hypothetical protein	PA0572	hypothetical protein	0.389264562906039	-1.36117708142938	1.99157348240715E-10	HUU
	D3C65_03780	bfr	bacterioferritin	PA4235	bacterial ferritin	0.386174334263228	-1.37267581113116	1.43080927570065E-17	AP; TSM
	D3C65_09230		aldehyde dehydrogenase	PA3195	glyceraldehyde 3-phosphate dehydrogenase	0.386051909249001	-1.37313324692506	8.04229313921193E-23	CCC ; EM
	D3C65_29575		DUF1127 domain-containing protein	PA5446	hypothetical protein	0.385514759461979	-1.375142	2.402639E-14	HUU
	D3C65_06925		S-(hydroxymethyl)glutathione dehydrogenase/class III alcohol dehydrogenase	PA3629	alcohol dehydrogenase class III	0.384369786877592	-1.37943315636919	5.92316889528047E-29	CIM
	D3C65_25960	dnaJ	molecular chaperone DnaJ	PA4760	DnaJ protein	0.384267268651256	-1.379818	1.860113E-16	AP ; CHSP ; DRRMR
	D3C65_27345		bifunctional O-acetylhomoserine aminocarboxypropyltransferase/cysteine synthase	PA5025	homocysteine synthase	0.383783608480629	-1.381635	1.502965E-25	AABM
	D3C65_00710		beta-alanine--pyruvate aminotransferase	PA0132	Beta-alanine:pyruvate transaminase	0.375819775039052	-1.4118871138128	4.24792144171671E-11	AABM; CCC
	D3C65_14285		alpha-ketoacid dehydrogenase subunit beta	PA2248	2-oxoisovalerate dehydrogenase (beta subunit)	0.375558615557115	-1.41289	0.0000000002781837	AABM
	D3C65_13095		cytochrome C	PA2481	hypothetical protein	0.375361346798909	-1.413648	2.300562E-18	HUU
	D3C65_27350		DUF4442 domain-containing protein	PA5026	hypothetical protein	0.375334028823809	-1.413753	0.000000000436662	HUU
	D3C65_05460		extracelullar DNA degradation protein EddB	PA3909	Extracelullar DNA degradation protein, EddB	0.37370832030314	-1.42001541041288	3.30746734568366E-08	HUU
	D3C65_08220	phnC	phosphonate ABC transporter ATP-binding protein	PA3384	ATP-binding component of ABC phosphonate transporter	0.373370307080778	-1.42132089557885	0.0000355754565108259	TSM
	D3C65_08175	nosD	nitrous oxide reductase family maturation protein NosD	PA3393	NosD protein	0.370795624899431	-1.43130387350518	0.0000529924755896508	EM
	D3C65_29365		hypothetical protein	PA5408	hypothetical protein	0.369856619056675	-1.434962	0.00000000009968154	HUU
	D3C65_27095		acyl-CoA dehydrogenase	PA4979	probable acyl-CoA dehydrogenase	0.369598549505105	-1.435969	0.000000002240295	PE
	D3C65_22090	lon	endopeptidase La	PA0779	AsrA	0.368254995209337	-1.441223	2.200963E-15	AP ; PE
	D3C65_20685		OmpA family protein	PA1041	probable outer membrane protein precursor	0.365878107755869	-1.450565	2.605047E-22	MP ; TSM
	D3C65_00955		response regulator	PA0179	probable two-component response regulator	0.363510477795533	-1.45993114602228	4.72294670083264E-20	AP; CHE; TCRS
	D3C65_09275	ugpC	sn-glycerol-3-phosphate ABC transporter ATP-binding protein UgpC	PA3187	probable ATP-binding component of ABC transporter	0.362442621274303	-1.46417547646371	1.83015810416147E-09	TSM
	D3C65_00120		coproporphyrinogen III oxidase	PA0024	coproporphyrinogen III oxidase, aerobic	0.362439363756159	-1.46418844300273	2.43056377973602E-26	BCPGC
	D3C65_21380	mgtE	magnesium transporter	PA0913	MgtE	0.362316898517973	-1.464676	3.992184E-35	TSM
	D3C65_11580		DUF2789 domain-containing protein	NA	NA	0.361726951693833	-1.467027	1.081362E-15	NA
	D3C65_22255	mmsA	methylmalonate-semialdehyde dehydrogenase (CoA acylating)	PA0747	probable aldehyde dehydrogenase	0.361521662085846	-1.467846	0.000000000007703909	PE
	D3C65_06475		MexR antirepressor ArmR	PA3719	antirepressor for MexR, ArmR	0.360332786786127	-1.47259816590449	0.0000105606551498776	ARS
	D3C65_14880	ligD	DNA ligase D	PA2138	Multifunctional non-homologous end joining protein LigD	0.359366790747607	-1.476471	0.000001228111	DRRMR
	D3C65_21110		DNA starvation/stationary phase protection protein	PA0962	DNA-binding protein from starved cells, Dps	0.356620613101794	-1.487538	1.056411E-18	AP
	D3C65_17760		dienelactone hydrolase family protein	PA1597	hypothetical protein	0.35642588011708	-1.488326	0.0000000000001704967	HUU
	D3C65_10870		SDR family oxidoreductase	PA2887	putative dehydrogenase involved in catabolism of citronellol	0.355724439238814	-1.491168	0.00000001115257	PE
	D3C65_26235	fdnG	formate dehydrogenase-N subunit alpha	PA4812	formate dehydrogenase-O, major subunit	0.355074091263771	-1.493808	6.727459E-24	EM
	D3C65_09270		carbohydrate ABC transporter permease	PA3188	probable permease of ABC sugar transporter	0.354998646658323	-1.49411457016595	3.99162405363094E-06	TSM
	D3C65_18155	xdhA	xanthine dehydrogenase small subunit	PA1524	xanthine dehydrogenase	0.353590397274812	-1.499849	1.10205E-15	NBM
	D3C65_25095		xanthine dehydrogenase family protein molybdopterin-binding subunit	PA4621	probable oxidoreductase	0.353057483023206	-1.502025	4.326735E-39	PE
	D3C65_29825		DUF2782 domain-containing protein	PA5494	hypothetical protein	0.352901630284019	-1.502662	9.129257E-19	HUU
	D3C65_06250		NGG1p interacting factor NIF3	PA3762	hypothetical protein	0.352486494874953	-1.50436011156083	6.16994177702747E-28	HUU
	D3C65_28180		carbon storage regulator	PA5183.1	RsmN	0.351325207886626	-1.509121	0.000000000001501721	TPTMD
	D3C65_17765	htpG	molecular chaperone HtpG	PA1596	heat shock protein HtpG	0.351320824552579	-1.509139	8.266879E-15	CHSP
	D3C65_29645		DUF1127 domain-containing protein	PA5460	hypothetical protein	0.350616063524149	-1.512036	0.000000003905412	HUU
	D3C65_27440		pilus assembly protein PilM	PA5044	type 4 fimbrial biogenesis protein PilM	0.349513721416312	-1.516579	1.144576E-36	MA
	D3C65_16300		protease LasA	PA1871	LasA protease precursor	0.346450945831817	-1.529277	5.244946E-17	SF ; TPTMD
	D3C65_12890		CusA/CzcA family heavy metal efflux RND transporter	PA2520	Resistance-Nodulation-Cell Division (RND) divalent metal cation efflux transporter CzcA	0.346148019775343	-1.530539	1.782052E-14	MP ; TSM
	D3C65_02095		PilT/PilU family type 4a pilus ATPase	PA0396	twitching motility protein PilU	0.345964463580591	-1.53130423866993	7.19211914830403E-43	MA
	D3C65_01465		DUF962 domain-containing protein	PA0276	hypothetical protein	0.343140769007797	-1.54312755030583	0.0000110871301080383	MP
	D3C65_20635		GntP family permease	PA1051	probable transporter	0.337345775373807	-1.5677	2.850334E-16	MP; TSM
	D3C65_17955		PAS domain S-box protein	PA1561	aerotaxis receptor Aer	0.336888479757765	-1.569657	3.857246E-27	AP; CHE
	D3C65_13680	tssC	type VI secretion system contractile sheath large subunit	PA2366	HsiC3	0.336234577414491	-1.57246	0.0000000000009536486	HUU
	D3C65_00290		hypothetical protein	PA0049	hypothetical protein	0.334513055246119	-1.5798655779779	2.8883520787228E-11	HUU
	D3C65_14225		LacI family DNA-binding transcriptional regulator	PA2259	transcriptional regulator PtxS	0.331884233625814	-1.591248	1.758222E-24	TR
	D3C65_22220		tripartite tricarboxylate transporter substrate binding protein	PA0754	hypothetical protein	0.331723241451351	-1.591948	0.00000000002788467	HUU
	D3C65_20175		oxidoreductase	PA1137	probable oxidoreductase	0.329854570431169	-1.600098	0.000000002264564	PE
	D3C65_12575		DMT family transporter	PA2576	hypothetical protein	0.326068956389025	-1.616751	3.237924E-18	MP
	D3C65_06455		NADH:flavin oxidoreductase/NADH oxidase	PA3723	probable FMN oxidoreductase	0.324322963599857	-1.62449691784435	1.30387314646524E-15	PE
	D3C65_25965	dnaK	molecular chaperone DnaK	PA4761	DnaK protein	0.323763667106811	-1.626987	2.479833E-16	AP ; CHSP ; DRRMR
	D3C65_10185		hypothetical protein	PA3018	hypothetical protein	0.32357484896269	-1.62782862150441	2.17852309040797E-19	HUU
	D3C65_19920		C4-dicarboxylate transporter 2	PA1183	C4-dicarboxylate transport protein	0.322569290156846	-1.632319	0.000000000005174131	TSM
	D3C65_23260		molecular chaperone GroES	PA4386	GroES protein	0.319583980830378	-1.645733	2.322684E-25	CHSP
	D3C65_29370		HdeD family acid-resistance protein	PA5409	hypothetical protein	0.319188814401675	-1.647518	5.615172E-20	MP
	D3C65_23960		DUF1631 domain-containing protein	PA4523	hypothetical protein	0.319025356342798	-1.648257	3.449979E-30	HUU
	D3C65_03105		PrkA family serine protein kinase	PA0588	conserved hypothetical protein	0.317831568450893	-1.65366566816922	1.5577917139705E-37	HUU
	D3C65_15910		sugar ABC transporter ATP-binding protein	PA1947	ribose transport protein RbsA	0.317818497676722	-1.653725	7.271645E-26	TSM
	D3C65_26795	azu	azurin	PA4922	azurin precursor	0.317525200160124	-1.655057	7.41241E-24	EM
	D3C65_13895		NADP-dependent glyceraldehyde-3-phosphate dehydrogenase	PA2323	probable glyceraldehyde-3-phosphate dehydrogenase	0.317149945639288	-1.656763	3.534652E-23	CCC
	D3C65_20645		pyridoxine/pyridoxamine 5'-phosphate oxidase	PA1049	pyridoxine 5'-phosphate oxidase	0.316833985304158	-1.658201	2.789805E-37	BCPGC
	D3C65_10865		acyl-CoA carboxylase subunit beta	PA2888	geranyl-CoA carboxylase, beta-subunit	0.31434549661497	-1.669577	0.0000000003121103	PE
	D3C65_00575	coxB	cytochrome c oxidase subunit II	PA0105	cytochrome c oxidase, subunit II	0.314248054692564	-1.67002428101032	1.52614318394284E-24	EM
	D3C65_15025		MFS transporter	PA2114	probable major facilitator superfamily (MFS) transporter	0.311214891622617	-1.684017	9.293165E-38	MP; TSM
	D3C65_12625		sensor domain-containing phosphodiesterase	PA2567	hypothetical protein	0.310116243586063	-1.689119	3.102345E-38	HUU
	D3C65_04480		dehydrogenase	PA4100	probable dehydrogenase	0.303866662293273	-1.71848969176926	1.37345689652009E-09	CIM
	D3C65_27730	hutU	urocanate hydratase	PA5100	urocanase	0.302376305893854	-1.725583	0.000000001073717	AABM
	D3C65_07950		antibiotic biosynthesis monooxygenase	PA3436	hypothetical protein	0.301696004521868	-1.72883250445066	1.65060203558192E-15	HUU
	D3C65_01115		triphosphoribosyl-dephospho-CoA synthase	PA0209	conserved hypothetical protein	0.300289740313241	-1.73557291020895	0.00106385179276818	PE
	D3C65_08040		Glu/Leu/Phe/Val dehydrogenase	PA3418	leucine dehydrogenase	0.296205474212243	-1.75532979137783	5.85677803441584E-21	AABM
	D3C65_18720		hypothetical protein	PA1414	hypothetical protein	0.295827894498193	-1.75717	0.00000000006598771	HUU
	D3C65_24395	merC	mercury transporter MerC	NA	NA	0.294159798802157	-1.765328	0.0000000006209022	NA
	D3C65_05630		nitrate/nitrite sensor histidine kinase	PA3878	two-component sensor NarX	0.291404761877321	-1.77890364205369	4.38945249938938E-28	EM; TCRS
	D3C65_02690		cytochrome c	PA0509	NirN	0.290977219599991	-1.78102188490358	7.45019667602717E-13	BCPGC ; EM
	D3C65_14290		3-methyl-2-oxobutanoate dehydrogenase (2-methylpropanoyl-transferring) subunit alpha	PA2247	2-oxoisovalerate dehydrogenase (alpha subunit)	0.290604711838526	-1.78287	3.294506E-20	AABM
	D3C65_10970		methyl-accepting chemotaxis protein	PA2867	probable chemotaxis transducer	0.290296684491133	-1.7844	5.001362E-29	AP; CHE
	D3C65_29185		betaine-aldehyde dehydrogenase	PA5373	betaine aldehyde dehydrogenase	0.289625794138277	-1.787738	2.597254E-36	AABM; AP
	D3C65_01560		polyamine ABC transporter substrate-binding protein	PA0295	probable periplasmic polyamine binding protein	0.285034929460648	-1.81078937044554	7.23334871406104E-28	TSM
	D3C65_07455	bfr	bacterioferritin	PA3531	bacterioferritin	0.284322263432733	-1.81440102335544	8.42530298565965E-18	AP ; TSM
	D3C65_26785		NAD(+) synthetase	PA4920	NH3-dependent NAD synthetase	0.283736764198735	-1.817375	1.522509E-36	AABM; BCPGC
	D3C65_00230		hypothetical protein	NA	NA	0.283529664115834	-1.81842841074645	8.10586059095533E-23	NA
	D3C65_15915		sugar ABC transporter substrate-binding protein	PA1946	binding protein component precursor of ABC ribose transporter	0.281953469332762	-1.826471	3.502923E-35	TSM
	D3C65_29180		oxygen-dependent choline dehydrogenase	PA5372	choline dehydrogenase	0.281907545788803	-1.826706	2.752839E-42	AABM; AP
	D3C65_10875		DUF1446 domain-containing protein	PA2886	expressed protein with apparent function in citronellol catabolism	0.281040119455476	-1.831152	1.691865E-25	HUU
	D3C65_02805		type 1 glutamine amidotransferase	PA0531	probable glutamine amidotransferase	0.280617473652619	-1.83332324855573	1.92685899675265E-09	PE
	D3C65_24975		multidrug efflux RND transporter periplasmic adaptor subunit MexC	PA4599	Resistance-Nodulation-Cell Division (RND) multidrug efflux membrane fusion protein MexC precursor	0.280438436154362	-1.834244	0.000000000000723412	ARS; TSM
	D3C65_23110	feoB	Fe(2+) transporter permease subunit FeoB	PA4358	FeoB	0.279333014188014	-1.839942	1.261422E-29	MP; TSM
	D3C65_27755	hutC	histidine utilization repressor	PA5105	histidine utilization repressor HutC	0.277628195808357	-1.848774	8.696776E-28	TR
	D3C65_00235		hypothetical protein	NA	NA	0.277411104155273	-1.84990255816629	2.17901426806928E-14	NA
	D3C65_14570		hydrogen cyanide synthase subunit HcnA	PA2193	hydrogen cyanide synthase HcnA	0.276895209634342	-1.852588	1.716383E-19	CIM
	D3C65_03930	mexH	MexH family multidrug efflux RND transporter periplasmic adaptor subunit	PA4206	probable Resistance-Nodulation-Cell Division (RND) efflux membrane fusion protein precursor	0.275781463767639	-1.85840260333351	2.93372533815392E-25	TSM
	D3C65_09260		carbohydrate ABC transporter substrate-binding protein	PA3190	probable binding protein component of ABC sugar transporter	0.275529294647033	-1.85972237864927	2.96348935515735E-23	TSM
	D3C65_10965		terminase small subunit	PA2868	hypothetical protein	0.275130312015018	-1.861813	3.577864E-26	MP
	D3C65_02745		denitrification regulatory protein NirQ	PA0520	regulatory protein NirQ	0.270880676572822	-1.88427061314839	1.07060409732329E-14	CIM; EM
	D3C65_28430		ABC transporter ATP-binding protein/permease	PA5231	probable ATP-binding/permease fusion ABC transporter	0.26769423966008	-1.901342	1.188523E-45	MP; TSM
	D3C65_20640		CdaR family transcriptional regulator	PA1050	conserved hypothetical protein	0.262539062739974	-1.929396	1.143437E-48	HUU
	D3C65_05735		alpha/beta hydrolase	PA3859	carboxylesterase	0.261257079579967	-1.9364579628172	2.06039491042948E-33	PE
	D3C65_13905		gluconate permease	PA2322	gluconate permease	0.261015249123408	-1.937794	2.445333E-17	TSM
	D3C65_22450		hypothetical protein	PA0714	hypothetical protein	0.260158004189637	-1.94254	2.688458E-15	HUU
	D3C65_23255		molecular chaperone GroEL	PA4385	GroEL protein	0.259891616197053	-1.944018	3.123747E-27	CHSP
	D3C65_21160		hypothetical protein	PA0952	hypothetical protein	0.259435893788473	-1.94655	1.72294E-27	HUU
	D3C65_02670		acyl-CoA dehydrogenase	PA0506	probable acyl-CoA dehydrogenase	0.257584131595963	-1.95688437555348	3.98184648697735E-46	PE
	D3C65_05130		PaaI family thioesterase	PA3971	hypothetical protein	0.256882522909352	-1.96081935556227	9.72854775707918E-13	HUU
	D3C65_08320		ATP-dependent protease ATP-binding subunit-like protein AmiB	PA3365	probable chaperone	0.256595506572409	-1.96243218830413	3.98476999249126E-27	CHSP
	D3C65_01070		DUF3079 domain-containing protein	PA0200	hypothetical protein	0.255075209943283	-1.97100540068927	9.43647366566928E-10	HUU
	D3C65_07970		CidA/LrgA family protein	PA3432	hypothetical protein	0.253832374274505	-1.97805200984288	1.80563217140043E-08	MP
	D3C65_20500		DUF5064 family protein	PA1076	hypothetical protein	0.250175947983418	-1.998985	1.105224E-30	HUU
	D3C65_07240		hypothetical protein	PA3572	hypothetical protein	0.249016064873325	-2.00568927642751	1.68470127438188E-08	HUU
	D3C65_17505		SulP family inorganic anion transporter	PA1647	probable sulfate transporter	0.248710444609276	-2.007461	5.228035E-28	MP; TSM
	D3C65_05620		zinc-binding protein	PA3880	conserved hypothetical protein	0.247698949567594	-2.01334034441708	1.08641595986956E-11	HUU
	D3C65_08795		SDR family oxidoreductase	PA3277	probable short-chain dehydrogenase	0.244495115242023	-2.03212245296755	8.85769354001779E-31	PE
	D3C65_09265		sugar ABC transporter permease	PA3189	probable permease of ABC sugar transporter	0.243824505425501	-2.03608496450275	1.42895763367094E-15	TSM
	D3C65_27500		hypothetical protein	NA	NA	0.243450606523631	-2.038299	0.0000000007338885	NA
	D3C65_26305	mgtA	magnesium-translocating P-type ATPase	PA4825	Mg(2+) transport ATPase, P-type 2	0.242714297412706	-2.042669	1.977331E-40	TSM
	D3C65_02750		cytochrome C oxidase subunit	PA0521	probable cytochrome c oxidase subunit	0.241410723032933	-2.05043833543546	3.01710677012483E-09	EM
	D3C65_03935		DoxX family protein	PA4205	hypothetical protein	0.235811823844431	-2.08429203656095	5.50537871646975E-25	MP
	D3C65_26770		nicotinate-nicotinamide nucleotide adenylyltransferase	PA4917	nicotinate mononucleotide adenylyltransferase NadD2	0.233739586985578	-2.097026	4.262093E-52	HUU
	D3C65_09990		peptidase	PA3054	hypothetical protein	0.229832275505705	-2.1213466840122	1.89277408383618E-47	HUU
	D3C65_23075		1-acyl-sn-glycerol-3-phosphate acyltransferase	PA4351	OlsA	0.227963538988707	-2.133125	0.0000000006260758	FAPM
	D3C65_29540		U32 family peptidase	PA5440	probable peptidase	0.224761680917216	-2.153532	1.358066E-24	PE; TPTMD
	D3C65_16990		Appr-1-p processing protein	PA1746	hypothetical protein	0.219642021564809	-2.186774	1.084426E-29	HUU
	D3C65_21805		phosphate acetyltransferase	PA0835	phosphate acetyltransferase	0.21919700632629	-2.1897	6.586888E-52	CCC
	D3C65_07975		LrgB family protein	PA3431	conserved hypothetical protein	0.216937784972659	-2.20464673968681	1.25510003973782E-14	MP
	D3C65_02780		Crp/Fnr family transcriptional regulator	PA0527	transcriptional regulator Dnr	0.216906243363227	-2.204856515185	6.27392731575179E-20	TR
	D3C65_14950		hypothetical protein	PA2126	cupA gene regulator C, CgrC	0.215965684329734	-2.211126	4.472169E-25	TR
	D3C65_18040		coproporphyrinogen III oxidase	PA1546	oxygen-independent coproporphyrinogen III oxidase	0.215337726134927	-2.215327	7.653658E-20	BCPGC
	D3C65_02800		aspartate aminotransferase family protein	PA0530	probable class III pyridoxal phosphate-dependent aminotransferase	0.21250254494374	-2.23444797572772	1.79901290601549E-28	PE
	D3C65_00225		transposase	NA	NA	0.208836252138552	-2.25955592205634	5.12858807019935E-08	NA
	D3C65_13595		alpha-hydroxy-acid oxidizing protein	PA2382	L-lactate dehydrogenase	0.205967697743553	-2.27951	3.661492E-31	EM
	D3C65_22455		DUF2845 domain-containing protein	PA0713	hypothetical protein	0.205558509292278	-2.282379	0.0000000005968718	HUU
	D3C65_04645		regulator SirB	NA	NA	0.204405919375793	-2.29049111910866	4.31349520871573E-21	NA
	D3C65_05440		U32 family peptidase	PA3913	probable protease	0.202852977168203	-2.30149361849904	2.34090254723868E-28	PE
	D3C65_23065		acyl-CoA dehydrogenase	PA4349	hypothetical protein	0.202728524550946	-2.302379	9.196358E-45	HUU
	D3C65_08790		hypothetical protein	PA3278	hypothetical protein	0.202340275889921	-2.30514457754538	6.23067314322597E-14	MP
	D3C65_14560		hydrogen cyanide synthase subunit HcnC	PA2195	hydrogen cyanide synthase HcnC	0.199304888253626	-2.326951	2.005245E-48	CIM
	D3C65_17365		hemerythrin	PA1673	hypothetical protein	0.199118890251468	-2.328298	9.85801E-16	HUU
	D3C65_28120		ornithine carbamoyltransferase	PA5172	ornithine carbamoyltransferase, catabolic	0.198690114422075	-2.331408	1.114669E-24	AABM
	D3C65_05645		nitrate reductase subunit alpha	PA3875	respiratory nitrate reductase alpha chain	0.19370706572505	-2.36805151574964	9.43201791489654E-28	EM
	D3C65_07795		MFS transporter	PA3465	conserved hypothetical protein	0.193482345368143	-2.36972616372094	1.59878217876673E-21	MP
	D3C65_28310		TIGR00153 family protein	PA5208	conserved hypothetical protein	0.191990389419852	-2.380894	1.997484E-18	HUU
	D3C65_17980		CcoQ/FixQ family Cbb3-type cytochrome c oxidase assembly chaperone	PA1555.1	Cytochrome c oxidase, cbb3-type, CcoQ subunit	0.191943418774714	-2.381247	9.401286E-50	CIM
	D3C65_05840		SLC13 family permease	PA3839	probable sodium:sulfate symporter	0.190273297226435	-2.39385498551968	6.14927751512322E-44	MP; TSM
	D3C65_08315		aliphatic amidase	PA3366	aliphatic amidase	0.188055132707481	-2.41077241158506	2.07259412387734E-37	CCC
	D3C65_04650		OmpW family protein	PA4067	Outer membrane protein OprG precursor	0.187946353375791	-2.4116071710877	3.6230959125053E-23	MP
	D3C65_26775		nicotinamidase	PA4918	nicotinamidase, PcnA	0.18624234064511	-2.424747	1.808256E-17	HUU
	D3C65_05455		alkaline phosphatase	PA3910	Extracelullar DNA degradation protein, EddA	0.185641805214863	-2.429406463168	2.80211866847064E-17	NBM ; SF
	D3C65_26765		NUDIX hydrolase	PA4916	Nudix-related transcriptional regulator NrtR	0.18534704249836	-2.431699	1.298246E-71	HUU
	D3C65_07005		MBL fold metallo-hydrolase	PA3614	hypothetical protein	0.181668111854546	-2.46062288889092	6.08401164507353E-37	HUU
	D3C65_16755		universal stress protein UspA	PA1789	hypothetical protein	0.179352032526517	-2.479134	8.501242E-24	HUU
	D3C65_02705		protein nirH	PA0512	NirH	0.178273144025044	-2.4878387104893	1.5931305001289E-18	BCPGC; EM
	D3C65_00880		gamma-glutamyltransferase family protein	PA0164	probable gamma-glutamyltranspeptidase	0.177812991875998	-2.4915673566009	6.56867249112908E-60	AABM
	D3C65_28125	arcC	carbamate kinase	PA5173	carbamate kinase	0.174914888536994	-2.515275	3.207357E-46	AABM
	D3C65_28115	arcA	arginine deiminase	PA5171	arginine deiminase	0.174677658186152	-2.517233	5.432669E-40	AABM
	D3C65_02795		hypothetical protein	NA	NA	0.173675121485465	-2.52553698839316	2.09335610879934E-16	NA
	D3C65_25035		DUF465 domain-containing protein	PA4611	hypothetical protein	0.173205422261477	-2.529444	9.70093E-22	HUU
	D3C65_28435		HlyD family efflux transporter periplasmic adaptor subunit	PA5232	conserved hypothetical protein	0.173148764696935	-2.529916	3.241177E-31	HUU
	D3C65_03775		catalase	PA4236	catalase	0.170878698983017	-2.54895552693638	5.31359441472178E-55	AP
	D3C65_24675		chaperone protein ClpB	PA4542	ClpB protein	0.170130062824779	-2.55529	6.934056E-46	TPTMD
	D3C65_02880		reductase	PA0545	hypothetical protein	0.168219114653402	-2.57158644726783	7.31988146727576E-59	PE
	D3C65_02790		MOSC domain-containing protein	PA0529	conserved hypothetical protein	0.1680111451461	-2.5733711564447	1.07059243172712E-28	HUU
	D3C65_19850		NAD-dependent protein deacylase 2	PA1197	hypothetical protein	0.167295204920335	-2.579532	2.161068E-67	HUU
	D3C65_21800		propionate/acetate kinase	PA0836	acetate kinase	0.167059392266525	-2.581567	9.693898E-56	PE
	D3C65_14565		hydrogen cyanide synthase subunit HcnB	PA2194	hydrogen cyanide synthase HcnB	0.166172551326118	-2.589246	4.182908E-43	CIM
	D3C65_22960		universal stress protein UspA	PA4328	hypothetical protein	0.162859976006126	-2.618296	1.686634E-35	HUU
	D3C65_25030		copper transporter	PA4610	hypothetical protein	0.161830674819784	-2.627443	1.108615E-15	HUU
	D3C65_24855		TraR/DksA family transcriptional regulator	PA4577	hypothetical protein	0.157576357879003	-2.665877	2.547946E-18	HUU
	D3C65_26780	pncB	nicotinate phosphoribosyltransferase	PA4919	nicotinate phosphoribosyltransferase	0.157129176809116	-2.669977	1.181543E-63	BCPGC
	D3C65_07830		MarR family transcriptional regulator	PA3458	probable transcriptional regulator	0.156384689908587	-2.67682881545259	7.9457075841008E-48	TR
	D3C65_02695	cobA	uroporphyrinogen-III C-methyltransferase	PA0510	NirE	0.153946124952803	-2.69950254177377	1.32643042944782E-20	BCPGC ; EM
	D3C65_28305		inorganic phosphate transporter	PA5207	probable phosphate transporter	0.152096620218333	-2.71694	5.842992E-47	MP; TSM
	D3C65_14985		NAD(P)-dependent alcohol dehydrogenase	PA2119	alcohol dehydrogenase (Zn-dependent)	0.142976108898919	-2.806154	4.718763E-33	PE
	D3C65_08815		transcriptional regulator	PA3273	hypothetical protein	0.142338990184648	-2.81259718888336	5.10308110889403E-09	HUU
	D3C65_11595		DUF5064 family protein	PA2753	hypothetical protein	0.141918247044979	-2.816868	3.733942E-17	HUU
	D3C65_14940		phosphoadenosine phosphosulfate reductase	PA2127	cupA gene regulator A, CgrA	0.141813423108509	-2.817934	2.621144E-58	TR
	D3C65_08605		universal stress protein	PA3309	conserved hypothetical protein	0.138842537909086	-2.84847845327866	2.52246719480254E-24	HUU
	D3C65_02770		nitric oxide reductase activation protein NorD	PA0525	probable dinitrification protein NorD	0.133296185367326	-2.9072926005099	6.13537703665108E-10	EM
	D3C65_05625	narL	two-component system response regulator NarL	PA3879	two-component response regulator NarL	0.132003801704298	-2.92134861514487	3.36178430142044E-56	EM; TCRS
	D3C65_24960		TetR/AcrR family transcriptional regulator	PA4596	EsrC	0.131687745160969	-2.924807	2.078538E-20	TR
	D3C65_12100		psl and pyoverdine operon regulator PpyR	PA2663	psl and pyoverdine operon regulator, PpyR	0.13157962396902	-2.925992	1.217586E-16	CWLC; MP
	D3C65_14945		N-acetyltransferase	PA2126.1	cupA gene regulator B, CgrB	0.130012838629372	-2.943274	1.880251E-49	TR
	D3C65_02775		protein DnrP	PA0526	hypothetical protein	0.129636436461961	-2.94745682639541	2.20113772341696E-46	HUU
	D3C65_24910		cytochrome c551 peroxidase	PA4587	cytochrome c551 peroxidase precursor	0.129227587992575	-2.952014	1.015204E-52	EM
	D3C65_02700	nirJ	heme d1 biosynthesis radical SAM protein NirJ	PA0511	heme d1 biosynthesis protein NirJ	0.128719865012401	-2.95769337665651	2.18694733503901E-41	BCPGC; EM
	D3C65_15505		bile acid:sodium symporter	PA2026	conserved hypothetical protein	0.127692084344718	-2.969259	4.113152E-41	MP
	D3C65_14990		DUF2790 domain-containing protein	NA	NA	0.126877662291744	-2.97849	4.680085E-32	NA
	D3C65_00760	ppk2	polyphosphate kinase 2	PA0141	conserved hypothetical protein	0.126683185865352	-2.98070304064078	4.68967344309438E-83	HUU
	D3C65_17970	ccoN	cytochrome-c oxidase, cbb3-type subunit I	PA1557	Cytochrome c oxidase, cbb3-type, CcoN subunit	0.1259385615989	-2.989208	5.244399E-31	CIM; EM
	D3C65_05125		DNA alkylation response protein	PA3972	probable acyl-CoA dehydrogenase	0.122298224025132	-3.03152464121616	2.032336995003E-92	PE
	D3C65_10195		universal stress protein	NA	NA	0.121539944994385	-3.04049755081545	3.13476546457361E-38	NA
	D3C65_23105		hypothetical protein	PA4357	conserved hypothetical protein	0.120465839123708	-3.053304	2.369541E-14	HUU
	D3C65_29840		adenosylcobalamin-dependent ribonucleoside-diphosphate reductase	PA5497	class II (cobalamin-dependent) ribonucleotide-diphosphate reductase subunit, NrdJa	0.117407135742859	-3.090408	1.796542E-71	NBM
	D3C65_11590		DUF883 domain-containing protein	PA2754	conserved hypothetical protein	0.11685456498708	-3.097214	1.738449E-67	HUU
	D3C65_05445		U32 family peptidase	PA3912	conserved hypothetical protein	0.11431893487976	-3.1288637150034	2.00338868553929E-73	HUU
	D3C65_29835		TSCPD domain-containing protein	PA5496	class II (cobalamin-dependent) ribonucleotide-diphosphate reductase subunit, NrdJb	0.106835572574318	-3.226536	4.225271E-61	NBM
	D3C65_08465	rfaD	ADP-glyceromanno-heptose 6-epimerase	PA3337	ADP-L-glycero-D-mannoheptose 6-epimerase	0.106666198120081	-3.22882502772701	4.40483246371807E-37	CWLC
	D3C65_16050		anaerobic ribonucleoside-triphosphate reductase activating protein	PA1919	class III (anaerobic) ribonucleoside-triphosphate reductase activating protein, 'activase', NrdG	0.10619612282223	-3.235197	4.501587E-14	NBM
	D3C65_05450		SCP2 domain-containing protein	PA3911	conserved hypothetical protein	0.102555388701533	-3.28552479567097	7.1927976156735E-29	HUU
	D3C65_08180		TAT-dependent nitrous-oxide reductase	PA3392	nitrous-oxide reductase precursor	0.0963353052229621	-3.3757915720216	3.54871511041879E-08	EM
	D3C65_27760		formimidoylglutamate deiminase	PA5106	conserved hypothetical protein	0.0934786688303925	-3.419219	5.185883E-54	HUU
	D3C65_19855		sigma-54-dependent Fis family transcriptional regulator	PA1196	transcriptional regulator DdaR	0.0919799357379256	-3.442537	3.454354E-42	TR
	D3C65_12095		flavohemoprotein	PA2664	flavohemoprotein	0.0864690110828628	-3.531673	7.302386E-15	EM
	D3C65_07010		phosphoketolase	PA3613	hypothetical protein	0.0863031152565266	-3.53444355291945	6.13984076481175E-48	HUU
	D3C65_24825		cytochrome C	PA4571	probable cytochrome c	0.0854970824656627	-3.547981	8.341336E-45	EM
	D3C65_12105		short-chain dehydrogenase	PA2662	conserved hypothetical protein	0.084303246480131	-3.568268	1.583872E-54	MP
	D3C65_27355		universal stress protein	PA5027	hypothetical protein	0.0823546544792922	-3.602006	4.282464E-27	HUU
	D3C65_23080		universal stress protein	PA4352	conserved hypothetical protein	0.079805721980887	-3.647364	5.383908E-49	HUU
	D3C65_18645		cation-transporting P-type ATPase	PA1429	probable cation-transporting P-type ATPase	0.0780477038925615	-3.6795	1.059473E-75	MP; TSM
	D3C65_02715		protein NirL	PA0514	heme d1 biosynthesis protein NirL	0.0754124181730189	-3.72905407793244	1.64913875805141E-32	BCPGC; EM
	D3C65_29725		N-acetyltransferase	PA5475	hypothetical protein	0.0743312665030502	-3.749887	4.703787E-40	HUU
	D3C65_02710		protein nirG	PA0513	NirG	0.0696985098727218	-3.84272837761525	3.63476748618352E-27	BCPGC; EM; TR
	D3C65_05640		NarK family nitrate/nitrite MFS transporter	PA3876	nitrite extrusion protein 2	0.0634894924929	-3.9773383440747	1.15953214345239E-29	MP; TSM
	D3C65_17975	ccoO	cytochrome-c oxidase, cbb3-type subunit II	PA1556	Cytochrome c oxidase, cbb3-type, CcoO subunit	0.0574599281859215	-4.1213	5.326355E-76	CIM; EM
	D3C65_29465	adhP	alcohol dehydrogenase AdhP	PA5427	alcohol dehydrogenase	0.0569721633671245	-4.133599	1.790942E-52	CCC; EM
	D3C65_02430	clpG	AAA family protein disaggregase ClpG	PA0459	probable ClpA/B protease ATP binding subunit	0.0565336659980155	-4.14474593633933	3.12795601169476E-88	TPTMD
	D3C65_16040		ribonucleoside triphosphate reductase	PA1920	class III (anaerobic) ribonucleoside-triphosphate reductase subunit, NrdD	0.0551498204843825	-4.1805	6.227419E-49	NBM
	D3C65_02730		hypothetical protein	PA0517	probable c-type cytochrome precursor	0.0520478437897856	-4.26401779221003	3.75468459640054E-28	BCPGC; EM
	D3C65_02725		protein nirF	PA0516	heme d1 biosynthesis protein NirF	0.0486752508009378	-4.36066777727318	3.68746942879683E-39	BCPGC; EM
	D3C65_28110		arginine:ornithine antiporter	PA5170	arginine/ornithine antiporter	0.0481986316692555	-4.374864	2.521261E-32	AABM; MP; TSM
	D3C65_17985	ccoP	cytochrome-c oxidase, cbb3-type subunit III	PA1555	Cytochrome c oxidase, cbb3-type, CcoP subunit	0.0476243429894936	-4.392157	9.366977E-71	CIM; EM
	D3C65_05635		NarK/NasA family nitrate transporter	PA3877	nitrite extrusion protein 1	0.0454467377961127	-4.45967944946491	2.33997893975164E-55	MP; TSM
	D3C65_02740		nitrite reductase	PA0519	nitrite reductase precursor	0.0433415983257778	-4.52810383250938	4.12233493839549E-36	EM
	D3C65_02720		protein NirD	PA0515	probable transcriptional regulator	0.0420324685873518	-4.57235200061421	1.42982376306013E-42	BCPGC; EM; TR
	D3C65_02735		cytochrome c551	PA0518	cytochrome c-551 precursor	0.0370100192847846	-4.75594030239231	5.39358185738059E-67	BCPGC; EM
	D3C65_02765		nitric-oxide reductase large subunit	PA0524	nitric-oxide reductase subunit B	0.0326350100795442	-4.93743570488656	5.21688944148467E-15	EM
	D3C65_08185		regulatory protein NosR	PA3391	regulatory protein NosR	0.017227932162241	-5.85910664191533	2.03940706371496E-19	EM; MP
	D3C65_02760		cytochrome c	PA0523	nitric-oxide reductase subunit C	0.0155156926619321	-6.01012808571322	2.64225299819411E-22	EM
