# Supplementary material for: Functional Characterization of TetR-like Transcriptional Regulator PA3973 from Pseudomonas aeruginosa
Source: Int J Mol Sci. 2022 Nov 23;23(23):14584. doi: 10.3390/ijms232314584 (PMC9736018; doi:10.3390/ijms232314584)
Supplement: Supplementary file 1 [file ijms-23-14584-s001.zip › Table S4.xlsx]

## Sheet: Table S4
Table S4. Results of ChIP-seq analysis – intergenic regions. 139 PA3973-FLAG ChIP-seq peaks with a fold enrichment (FE) cut-off value of ≥ 2 [FDR<0.01] identified in intergenic regions. RNA-seq data for DPA3973 vs WT strain presented as fold change (FC) are included. Genes identified only in PAO1161 strain but not in PAO1 are described as “not annotated (NA)”.
name	fold_enrichment	Feature	PAO1161_ID	PAO1_ID	product	PA3973_vs_WT_FC	PseudoCap
370	17.78059	Terminator+	D3C65_05115	PA3974	hybrid sensor histidine kinase/response regulator	0.998618704662394	TCRS	PseudoCAP legend (Winsor et al., 2016):
370	17.78059	Promoter+	D3C65_05120	PA3973	TetR/AcrR family transcriptional regulator	0.013530126425692	TR	AABM	Amino acid biosynthesis and metabolis
304	13.67993	Promoter-	D3C65_04180	PA4157	IclR family transcriptional regulator	0.904287774029397	TR	AP	Adaptation, Protection
304	13.67993	Promoter+	D3C65_04185	PA4156	TonB-dependent receptor	0.992539928727008	TSM	ARS	Antibiotic resistance and susceptibility
2031	11.95409	Promoter-	D3C65_25685	PA4709	hemin-degrading factor	1.02024725470471	PE; TSM	BCPGC	Biosynthesis of cofactors, prosthetic groups and carriers
2031	11.95409	Promoter+	D3C65_25690	PA4710	TonB-dependent hemoglobin/transferrin/lactoferrin family receptor	1.31046054462449	TSM	CCC	Carbon compound catabolism
27	9.92588	Promoter-	D3C65_00350	PA0061	hypothetical protein	0.988894140138943	HUU	CD	Cell division
27	9.92588	Terminator-	D3C65_00355	PA0062	hypothetical protein	0.993400155380664	HUU	CHE	Chemotaxis
898	8.04675	Promoter-	D3C65_11790	PA2722	GFA family protein	1.11856402532851	HUU	CHSP	Chaperones & heat shock proteins
898	8.04675	Terminator-	D3C65_11795	PA2721	VOC family protein	0.926420258339802	HUU	CIM	Central intermediary metabolism
85	7.30973	Terminator+	D3C65_01035	PA0194	TauD/TfdA family dioxygenase	1.07079555476921	PE	CWLC	Cell wall / LPS / capsule
85	7.30973	Promoter+	D3C65_01040	PA0195	Re/Si-specific NAD(P)(+) transhydrogenase subunit alpha	1.2411863172701	EM; TSM	DRRMR	DNA replication, recombination, modification and repair
1020	7.02084	Terminator+	D3C65_13155	PA2469	LysR family transcriptional regulator	0.986047580704321	TR	EM	Energy metabolism
1020	7.02084	Promoter+	D3C65_13160	PA2468	ECF sigma factor FoxI	0.897700562155968	TR	FAPM	Fatty acid and phospholipid metabolism
2147	6.44483	Terminator+	D3C65_27515	PA5057	poly(3-hydroxyalkanoate) depolymerase	0.918679297669627	CCC	HUU	Hypothetical, unclassified, unknown
2147	6.44483	Promoter+	D3C65_27520	PA5058	class II poly(R)-hydroxyalkanoic acid synthase	1.13775333889411	CIM	MA	Motility & Attachment
2018	6.43515	Terminator+	D3C65_25450	NA	hypothetical protein	1.12395082694712	NA	MP	Membrane proteins
2018	6.43515	Promoter+	D3C65_25455	NA	serine/threonine-protein phosphatase	1.09532316633503	NA	NBM	Nucleotide biosynthesis and metabolism
553	6.28804	Promoter-	D3C65_07345	PA3552	UDP-4-amino-4-deoxy-L-arabinose-oxoglutarate aminotransferase	1.0023729088421	AP ; ARS ; CWLC	NCRNA	Non-coding RNA gene
553	6.28804	Terminator-	D3C65_07350	PA3551	alginate biosynthesis protein AlgA	1.04522169686947	AP ; CWLC ; SF	PE	Putative enzymes
441	6.17406	Terminator+	D3C65_05895	PA3829	alpha/beta hydrolase	0.944919474031564	HUU	PSE	Protein secretion/export apparatus
441	6.17406	Promoter+	D3C65_05900	PA3828	LPS export ABC transporter permease LptF	0.99536024943121	MP	RPTP	Related to phage, transposon, plasmids
1072	5.27227	Terminator+	D3C65_13525	PA2396	N(5)-hydroxyornithine transformylase PvdF	1.04378246982119	AP ; SF	SF	Secreted Factors (toxins, enzymes, alginate)
1072	5.27227	Terminator-	D3C65_13530	PA2395	formylglycine-generating enzyme family protein	0.864711531794202	AP	TCRS	Two-component regulatory systems
215	5.10348	Terminator+	D3C65_02560	PA0484	ACT domain-containing protein	1.27499587210773	HUU	TPTMD	Translation, post-translational modification, degradation
215	5.10348	Terminator-	D3C65_02565	PA0485	EamA family transporter	1.0398343386096	MP	TR	Transcriptional regulators
959	4.94388	Terminator+	D3C65_12535	PA2583	response regulator	1.05522313378091	TCRS; TR	TRNAPD	Transcription, RNA processing and degradation
959	4.94388	Promoter+	D3C65_12540	PA2582	ProQ activator of osmoprotectant transporter prop	0.957284882595513	HUU	TSM	Transport of small molecules
1566	4.87649	Promoter-	D3C65_19950	PA1178	PhoP/Q and low Mg2+ inducible outer membrane protein H1	0.964040483147623	AP ; MP ; TSM	NA	not annotated, not classified
1566	4.87649	Promoter+	D3C65_19955	PA1177	periplasmic nitrate reductase, NapE protein	1.4068000007274	EM
568	4.83204	Promoter-	D3C65_07455	PA3531	bacterioferritin	1.03282202619942	AP ; TSM
568	4.83204	Terminator-	D3C65_07460	PA3530	(2Fe-2S)-binding protein	0.634707261589922	HUU
1779	4.70919	Promoter-	D3C65_22665	PA0672	biliverdin-producing heme oxygenase	1.08285177535033	BCPGC
1779	4.70919	Promoter+	D3C65_22670	PA0671	translesion DNA synthesis-associated protein ImuA	1.00070028107406	HUU
2321	4.45975	Promoter-	D3C65_29970	PA5523	aspartate aminotransferase family protein	0.989960076952749	PE
2321	4.45975	Promoter+	D3C65_29975	PA5524	SDR family oxidoreductase	0.983089756927332	PE
1933	4.45408	Promoter-	D3C65_24430	NA	site-specific integrase	1.0967689619936	NA
1933	4.45408	Terminator-	D3C65_24435	NA	hypothetical protein	1.17807516464777	NA
1764	4.28293	Promoter-	D3C65_22570	PA0691	transposase	NA	HUU
1764	4.28293	Terminator-	D3C65_22575	PA0690	filamentous hemagglutinin N-terminal domain-containing protein	1.04409507874158	HUU
537	4.27909	Terminator+	D3C65_07140	PA3588	outer membrane porin, OprD family	1.02742969093715	CCC ; MP ; TSM
537	4.27909	NA	D3C65_07145	PA3587	LysR family transcriptional regulator	1.0126636365265	TR
905	4.22867	Terminator+	D3C65_11865	PA2708	DUF748 domain-containing protein	0.956279057781704	HUU
905	4.22867	Promoter+	D3C65_11870	PA2707	MoxR family ATPase	1.17257840327986	HUU
970	4.1794	Terminator+	D3C65_12605	PA2570.1	tRNA-Leu	1.09706250183868	NCRNA
970	4.1794	Promoter+	D3C65_12610	PA2570	PA-I galactophilic lectin	1.44221032198021	AP ; CWLC ; MA
209	4.14189	Terminator+	D3C65_02505	PA0473	glutathione S-transferase family protein	1.05872512245189	PE
209	4.14189	Promoter+	D3C65_02510	PA0474	PaaI family thioesterase	0.987439027506456	HUU
787	4.08639	Promoter-	D3C65_10205	PA3015	hypothetical protein	1.07499212586459	HUU
787	4.08639	Promoter+	D3C65_10210	PA3014	fatty acid oxidation complex subunit alpha FadB	1.0289860592944	AABM; FAPM
222	4.0695	Promoter-	D3C65_02635	PA0499	molecular chaperone	1.17034759706813	CHSP ; MA
222	4.0695	Promoter+	D3C65_02640	PA0500	biotin synthase	1.01259129496126	BCPGC
2099	4.02404	Promoter-	D3C65_26750	PA4913	branched-chain amino acid ABC transporter substrate-binding protein	1.07181876380546	TSM
2099	4.02404	Promoter+	D3C65_26755	PA4914	LysR family transcriptional regulator	1.10145742950453	TR
420	4.00323	Promoter-	D3C65_05685	PA3867	recombinase family protein	1.0030279636883	DRRMR
420	4.00323	Promoter+	D3C65_05690	PA3866	pyocin protein	1.09280161609234	AP; SF
2030	3.8843	Terminator+	D3C65_25660	PA4704	cyclic nucleotide-binding domain-containing protein	0.929464634527419	HUU
2030	3.8843	Terminator-	D3C65_25665	PA4705	iron(III) ABC transporter	0.928063674995039	HUU
1644	3.78127	Promoter-	NA	NA	IS3-like element ISPa32 family transposase	NA	NA
1644	3.78127	Promoter+	D3C65_20980	PA0985	pyocin S5	1.108421225951	MP; SF
1888	3.75748	Terminator+	D3C65_24055	PA4541	filamentous hemagglutinin N-terminal domain-containing protein	1.03676641922245	MP; SF
1888	3.75748	Promoter+	D3C65_24060	NA	ParA family protein	1.13651004732347	NA
1827	3.74503	Promoter-	D3C65_23220	PA4379	class I SAM-dependent methyltransferase	0.882597660205989	HUU
1827	3.74503	Terminator-	D3C65_23225	PA4380	sensor histidine kinase	0.939333491239165	TCRS
423	3.62521	Promoter-	D3C65_05715	PA3862	NAD(P)H-dependent anabolic L-arginine dehydrogenase DauB	1.03365535924629	AABM
423	3.62521	Terminator-	D3C65_05720	PA3861	ATP-dependent RNA helicase RhlB	0.904498847404846	TRNAPD
711	3.61772	Promoter-	D3C65_09195	PA3201	intracellular septation protein A	1.12300236414252	MP
711	3.61772	Promoter+	D3C65_09200	PA3200	PHP domain-containing protein	1.09259519903922	HUU
871	3.61498	Promoter-	D3C65_11410	PA2782	hypothetical protein	1.08261524371261	HUU
871	3.61498	Promoter+	D3C65_11415	NA	flavodoxin family protein	NA	NA
1265	3.5896	Promoter-	D3C65_15970	PA1934	DUF4354 family protein	1.00271047656627	HUU
1265	3.5896	Terminator-	D3C65_15975	PA1933	xanthine dehydrogenase family protein molybdopterin-binding subunit	0.985540398010689	CCC
863	3.56466	Promoter-	D3C65_11345	PA2795	tRNA dihydrouridine(20/20a) synthase DusA	0.940790770717764	HUU
863	3.56466	Promoter+	D3C65_11350	PA2794	exo-alpha-sialidase	1.32118123104271	CWLC ; MA
1537	3.52647	Promoter-	D3C65_19610	PA1245	hypothetical protein	0.982651627066026	MP; SF
1537	3.52647	Promoter+	D3C65_19615	PA1244	hypothetical protein	0.981564881246037	HUU
2326	3.49614	Promoter-	D3C65_30010	PA5531	protein TonB	0.979613350540452	TSM
2326	3.49614	Terminator-	D3C65_30015	PA5532	cobalamin biosynthesis protein CobW	0.933594624887956	HUU
2024	3.44814	Terminator+	D3C65_25540	PA4686	chromosome partitioning protein ParA	1.05120168455288	HUU
2024	3.44814	Promoter+	D3C65_25545	PA4687	iron ABC transporter substrate-binding protein	1.02709894424495	TSM
1795	3.36809	Promoter-	D3C65_22835	PA4305	type 4b pilus Flp biogenesis protein RcpC	0.830788373143271	MA
1795	3.36809	Promoter+	D3C65_22840	PA4306	type 4b pilus Flp major pilin	1.12709066836944	MA
838	3.30182	Promoter-	D3C65_11010	PA2859	transcription elongation factor GreB	1.03524153450657	TRNAPD
838	3.30182	Terminator-	D3C65_11015	PA2858	ABC transporter permease	0.958623389168183	MP
52	3.25916	Terminator+	D3C65_00655	PA0121	GntR family transcriptional regulator	0.905326269506775	HUU
52	3.25916	Promoter+	D3C65_00660	PA0122	hemolysin	1.18593881888125	AP
313	3.248	Promoter-	D3C65_04305	PA4133	cytochrome-c oxidase, cbb3-type subunit I	0.984238406025733	AP; EM
313	3.248	Terminator-	D3C65_04310	PA4132	PLP-dependent aminotransferase family protein	0.940471021482366	AP
299	3.23753	Promoter-	D3C65_04090	PA4175	protease IV	0.968141344294106	SF
299	3.23753	Terminator-	D3C65_04095	PA4174	LysR family transcriptional regulator	1.00003275189406	TR
1498	3.22708	Promoter-	D3C65_19085	PA1343	sn-glycerol-3-phosphate transporter	0.996086086381809	HUU
1498	3.22708	Promoter+	D3C65_19090	PA1342	glutamate/aspartate ABC transporter substrate-binding protein	0.866777988804598	AABM; TSM
562	3.19982	Promoter-	D3C65_07410	PA3540	UDP-glucose/GDP-mannose dehydrogenase family protein	1.08687992507958	AP ; CWLC ; SF
562	3.19982	Terminator-	D3C65_07415	PA3539	peroxide stress protein YaaA	1.10073604263233	HUU
2047	3.18307	Terminator+	D3C65_25980	PA4763	DNA repair protein RecN	0.97180785840254	DRRMR
2047	3.18307	Terminator-	D3C65_25985	PA4764	transcriptional repressor	0.981235165027879	TR
17	3.14217	Terminator+	D3C65_00215	NA	hypothetical protein	1.15940888635975	NA
17	3.14217	Promoter+	D3C65_00220	NA	transposase	1.55874273238904	NA
22	3.13752	Terminator+	D3C65_00295	PA0050	hypothetical protein	1.15071441904936	HUU
22	3.13752	Promoter+	D3C65_00300	PA0051	asparagine synthase (glutamine-hydrolyzing)	0.945456787462748	PE
2104	3.12276	Promoter-	D3C65_26860	PA4935	30S ribosomal protein S6	1.04004291741518	TPTMD
2104	3.12276	Terminator-	D3C65_26865	PA4936	23S rRNA (guanosine(2251)-2'-O)-methyltransferase RlmB	0.964978373331321	TRNAPD
1027	3.11021	Terminator+	D3C65_13200	PA2460	hypothetical protein	0.886032378996131	HUU
1027	3.11021	Promoter+	D3C65_13205	PA2459	hypothetical protein	1.29301603456781	HUU
467	3.0673	Promoter-	D3C65_06280	PA3756	hypothetical protein	1.0658938930587	HUU
467	3.0673	Terminator-	D3C65_06285	PA3755	NUDIX hydrolase	1.13044954646983	HUU
1330	3.04316	Terminator+	D3C65_16800	PA1781	NAD(P)/FAD-dependent oxidoreductase	1.22782295025697	CIM
1330	3.04316	Promoter+	D3C65_16805	PA1780	nitrite reductase (NAD(P)H) small subunit	NA	CIM
1780	3.00146	Promoter-	D3C65_22690	NA	23S ribosomal RNA	NA	NA
1780	3.00146	Terminator-	D3C65_22695	NA	tRNA-Ala	0.981953294860829	NA
2026	2.9612	Promoter-	D3C65_25575	PA4690.2	23S ribosomal RNA	NA	NCRNA
2026	2.9612	Terminator-	D3C65_25580	PA4690.3	tRNA-Ala	0.980213905189071	NCRNA
1165	2.94595	Promoter-	D3C65_14610	PA2185	manganese catalase family protein	1.10654030543723	AP
1165	2.94595	Promoter+	D3C65_14615	PA2184	ferritin-like domain-containing protein	1.10863047830978	HUU
1026	2.9091	Terminator+	D3C65_13190	PA2462	filamentous hemagglutinin N-terminal domain-containing protein	1.05921880250258	HUU
1026	2.9091	Promoter+	D3C65_13195	PA2461	pentapeptide repeat-containing protein	1.15462352312636	HUU
285	2.88185	Terminator+	D3C65_03520	NA	tRNA-Ala	0.987309539360545	NA
285	2.88185	Promoter+	D3C65_03525	NA	23S ribosomal RNA	NA	NA
854	2.88031	Terminator+	D3C65_11200	PA2822	GAF domain-containing protein	0.963600411612419	HUU
854	2.88031	Terminator-	D3C65_11205	PA2821	glutathione S-transferase family protein	1.05826430301072	CIM
725	2.87832	Terminator+	D3C65_09405	PA3163	cytidylate kinase	0.989659883231577	NBM
725	2.87832	Promoter+	D3C65_09410	PA3162	30S ribosomal protein S1	1.03782991531073	TPTMD
1745	2.86593	Terminator+	D3C65_22340	PA0732	L,D-transpeptidase	1.13868871124073	HUU
1745	2.86593	Promoter+	D3C65_22345	PA0731	hypothetical protein	1.07388122113091	HUU
1053	2.80579	Promoter-	D3C65_13495	PA2403	PepSY domain-containing protein	1.46220709317505	MP
1053	2.80579	Promoter+	D3C65_13500	PA2402	amino acid adenylation domain-containing protein	1.00606514947318	PE
1752	2.80227	Terminator+	D3C65_22435	NA	DNA-binding protein	1.09737685555913	NA
1752	2.80227	Terminator-	D3C65_22440	PA0716	ATP-binding cassette domain-containing protein	1.17315314832513	HUU
1304	2.79338	Promoter-	D3C65_16395	PA1853	LysR family transcriptional regulator	0.816916333546047	TR
1304	2.79338	Promoter+	D3C65_16400	PA1852	hypothetical protein	1.18914490554179	HUU
1645	2.79279	Promoter-	D3C65_21005	NA	hypothetical protein	1.28825096160706	NA
1645	2.79279	Terminator-	D3C65_21010	PA0981	hypothetical protein	1.37477359330758	HUU
1284	2.79162	Promoter-	D3C65_16165	PA1898	LuxR family transcriptional regulator	0.987192514675248	TR
1284	2.79162	Promoter+	D3C65_16170	PA1897	sterol desaturase family protein	1.10094765395121	MP
1202	2.78668	Promoter-	D3C65_15180	PA2083	aromatic-ring-hydroxylating dioxygenase subunit alpha	1.18122193146984	CCC
1202	2.78668	Terminator-	D3C65_15185	PA2082	Lrp/AsnC family transcriptional regulator	1.1288170386229	TR
1134	2.78204	Promoter-	D3C65_14225	PA2259	LacI family DNA-binding transcriptional regulator	1.05737901601901	TR
1134	2.78204	Promoter+	D3C65_14230	PA2258	transcriptional regulator	0.980470414445348	TR
1545	2.76706	Terminator+	D3C65_19725	PA1222	murein transglycosylase	0.986231149246495	CWLC
1545	2.76706	Promoter+	D3C65_19730	PA1221	AMP-binding protein	1.01040774054167	HUU
1363	2.70766	Promoter-	D3C65_17365	PA1673	hemerythrin	1.52360324749892	HUU
1363	2.70766	Promoter+	D3C65_17370	PA1672	VOC family protein	1.05064077916172	HUU
2255	2.68302	Promoter-	D3C65_29150	PA5369.2	23S ribosomal RNA	NA	NCRNA
2255	2.68302	Terminator-	D3C65_29155	PA5369.3	tRNA-Ala	0.960418788447442	NCRNA
1999	2.68236	Terminator+	D3C65_25125	PA4626	2-hydroxyacid dehydrogenase	0.885693921375525	CIM
1999	2.68236	Promoter+	D3C65_25130	PA4627	16S rRNA methyltransferase	1.08138321651669	HUU
1799	2.6723	Terminator+	D3C65_22855	PA4309	methyl-accepting chemotaxis protein PctA	1.04418631765538	AP; CHE
1799	2.6723	Promoter+	D3C65_22860	PA4310	methyl-accepting chemotaxis protein PctB	0.977407344725432	AP; CHE
606	2.61332	Promoter-	D3C65_07865	PA3452	malate:quinone oxidoreductase	1.01902795074407	CIM; EM
606	2.61332	Terminator-	D3C65_07870	PA3451	hypothetical protein	1.07079591303727	HUU
1181	2.60776	Promoter-	D3C65_14835	PA2146	stress-induced protein	NA	HUU
1181	2.60776	Promoter+	D3C65_14840	PA2145	hypothetical protein	1.0069363026776	HUU
56	2.57077	Promoter-	D3C65_00695	PA0129	GABA permease	1.11928518078184	CCC; TSM
56	2.57077	Terminator-	D3C65_00700	PA0130	methylmalonate-semialdehyde dehydrogenase (CoA acylating)	1.03185485625999	CCC; PE
1922	2.54985	Promoter-	D3C65_24350	NA	DUF4113 domain-containing protein	1.16507411496692	NA
1922	2.54985	Promoter+	D3C65_24355	NA	NA	1.08629563511005	NA
1929	2.54639	Promoter-	D3C65_24385	NA	hypothetical protein	1.03245564009153	NA
1929	2.54639	Terminator-	D3C65_24390	NA	mercury(II) reductase	1.01974449859143	NA
1948	2.52756	Promoter-	D3C65_24580	NA	hypothetical protein	1.18726043705173	NA
1948	2.52756	Terminator-	D3C65_24585	NA	hypothetical protein	1.32089231587547	NA
574	2.5199	Terminator+	D3C65_07505	PA3521	multidrug efflux transporter outer membrane subunit OpmE	0.968176529526129	MP ; TSM
574	2.5199	Promoter+	D3C65_07510	PA3520	copper chaperone	0.903994560844786	HUU
1002	2.49922	Promoter-	D3C65_12875	PA2523	DNA-binding response regulator	1.03852544724721	TCRS ; TR
1002	2.49922	Promoter+	D3C65_12880	PA2522	TolC family protein	0.686109094935558	MP ; TSM
1468	2.48904	Promoter-	D3C65_18825	PA1394	hypothetical protein	0.744182544669138	HUU
1468	2.48904	Promoter+	D3C65_18830	PA1393	adenylyl-sulfate kinase	1.20657726028179	AABM ; CIM ; NBM
1998	2.48595	Promoter-	D3C65_25120	PA4625	filamentous hemagglutinin N-terminal domain-containing protein	0.931152339614242	CWLC; SF
1998	2.48595	Promoter+	D3C65_25125	PA4626	2-hydroxyacid dehydrogenase	0.885693921375525	CIM
1256	2.47745	Terminator+	D3C65_15935	PA1942	hypothetical protein	1.29166850008852	HUU
1256	2.47745	Promoter+	D3C65_15940	PA1941	hypothetical protein	0.98123435389251	HUU
1747	2.45043	Promoter-	D3C65_22365	NA	type II toxin-antitoxin system Phd/YefM family antitoxin	1.0709554538093	NA
1747	2.45043	Terminator-	D3C65_22370	PA0728	bacteriophage integrase	1.09584650589254	PE; RPTP
1569	2.44307	Promoter-	D3C65_20000	PA1168	hypothetical protein	0.99638860588178	HUU
1569	2.44307	Terminator-	D3C65_20005	PA1167	polysaccharide lyase family 7 protein	1.10134409147614	HUU
1914	2.43306	Terminator+	D3C65_24290	NA	hypothetical protein	0.969712513036748	NA
1914	2.43306	Promoter+	D3C65_24295	NA	hypothetical protein	0.976282548420633	NA
1601	2.42205	Promoter-	D3C65_20420	PA1092	B-type flagellin	1.05851714549905	MA
1601	2.42205	Terminator-	D3C65_20425	PA1091	glycosyltransferase	0.978698663839117	HUU
1184	2.41671	Promoter-	D3C65_14905	PA2134	DUF4142 domain-containing protein	NA	HUU
1184	2.41671	Terminator-	D3C65_14910	PA2133	EAL domain-containing protein	NA	HUU
439	2.41147	Promoter-	D3C65_05885	PA3831	cytosol aminopeptidase	0.986185260448133	SF ; TPTMD ; TRNAPD
439	2.41147	Promoter+	D3C65_05890	PA3830	AraC family transcriptional regulator	1.11989480345238	TR
1748	2.40476	Promoter-	D3C65_22375	PA0727	hypothetical protein	1.15567987225397	RPTP
1748	2.40476	Terminator-	D3C65_22380	PA0726	hypothetical protein	1.01276358704658	RPTP
895	2.40232	Promoter-	D3C65_11755	NA	type I toxin-antitoxin system SymE family toxin	0.892702633609558	NA
895	2.40232	Terminator-	D3C65_11760	PA2729	hypothetical protein	0.950652612541361	HUU
1370	2.34839	Promoter-	D3C65_17455	PA1656	type VI secretion system protein TssA	1.18112898005611	PSE
1370	2.34839	Terminator-	D3C65_17460	PA1655	glutathione S-transferase family protein	1.06439204031889	PE
773	2.32765	Promoter-	D3C65_10015	PA3049	ribosome modulation factor	1.35975015225922	TPTMD
773	2.32765	Terminator-	D3C65_10020	NA	hypothetical protein	NA	NA
1182	2.3246	Promoter-	D3C65_14850	PA2143	DUF2513 domain-containing protein	NA	HUU
1182	2.3246	Promoter+	D3C65_14855	NA	hypothetical protein	NA	NA
1754	2.3052	Promoter-	D3C65_22445	PA0715	RNA-directed DNA polymerase	1.16773227245577	RPTP
1754	2.3052	Terminator-	D3C65_22450	PA0714	hypothetical protein	1.16357289597042	HUU
1534	2.28349	Promoter-	D3C65_19575	PA1250	proteinase inhibitor	0.917036446645193	SF
1534	2.28349	Terminator-	D3C65_19580	PA1249	serralysin	1.06688489495847	SF
137	2.28308	Terminator+	D3C65_01600	PA0303	ABC transporter permease subunit	1.04235108398388	MP; TSM
137	2.28308	Promoter+	D3C65_01605	PA0304	ABC transporter permease subunit	1.01034647813972	MP; TSM
403	2.27755	Promoter-	D3C65_05510	PA3899	sigma-70 family RNA polymerase sigma factor	0.909489122391109	TR
403	2.27755	Terminator-	D3C65_05515	PA3898	AraC family transcriptional regulator	0.959084678147305	TR
1875	2.27547	Promoter-	D3C65_23915	PA4514	TonB-dependent siderophore receptor	1.30965529225415	TSM
1875	2.27547	Promoter+	D3C65_23920	PA4515	PKHD-type hydroxylase	0.892184971689681	HUU
1041	2.25315	Promoter-	D3C65_13380	PA2426	RNA polymerase factor sigma-70	0.965458018524484	TR
1041	2.25315	Promoter+	D3C65_13385	PA2425	thioesterase	NA	AP
1941	2.25176	Terminator+	D3C65_24505	NA	DNA helicase	1.01676634185171	NA
1941	2.25176	Terminator-	D3C65_24510	NA	hypothetical protein	1.29856137043815	NA
6	2.24671	Terminator+	D3C65_00050	PA0010	DNA-3-methyladenine glycosylase I	1.14378314004321	DRRMR
6	2.24671	Promoter+	D3C65_00055	PA0011	lysophospholipid acyltransferase	1.11147310981012	AP; ARS; CWLC
458	2.24116	Terminator+	D3C65_06120	PA3785	copper chaperone PCu(A)C	0.962401892070685	HUU
458	2.24116	Promoter+	D3C65_06125	PA3784	putative natural product biosynthesis protein	0.939500728786328	HUU
617	2.24103	Promoter-	D3C65_08015	PA3423	helix-turn-helix domain-containing protein	0.976890657910954	TR
617	2.24103	Promoter+	D3C65_08020	PA3422	DUF1302 domain-containing protein	1.09494782975092	HUU
465	2.23658	Terminator+	D3C65_06245	NA	CDGSH iron-sulfur domain-containing protein	1.14230320695707	NA
465	2.23658	Promoter+	D3C65_06250	PA3762	NGG1p interacting factor NIF3	1.17092043236075	HUU
1694	2.2362	Terminator+	D3C65_21750	PA0845	neutral ceramidase	1.18587030512845	HUU
1694	2.2362	Promoter+	D3C65_21755	PA0844	hemolytic phospholipase C	1.06996257813875	SF
309	2.23237	Promoter-	D3C65_04260	PA4141	hypothetical protein	1.06102102746492	HUU
309	2.23237	Terminator-	D3C65_04265	PA4140	FAD-binding protein	0.959687446362052	HUU
632	2.22193	Promoter-	D3C65_08215	PA3385	Arc family DNA-binding protein	1.04706942296927	TR
632	2.22193	Promoter+	D3C65_08220	PA3384	phosphonate ABC transporter ATP-binding protein	NA	TSM
2306	2.21602	Terminator+	D3C65_29815	PA5492	GTP-binding protein	1.00539749368411	HUU
2306	2.21602	Terminator-	D3C65_29820	PA5493	DNA polymerase I	1.0625101123051	DRRMR
378	2.21344	Promoter-	D3C65_05220	PA3954	dimethyl sulfone monooxygenase SfnG	1.01562849246174	HUU
378	2.21344	Terminator-	D3C65_05225	PA3953	cysteine hydrolase	1.07059572628661	HUU
1901	2.2126	Terminator+	D3C65_24155	NA	hypothetical protein	1.06683871706431	NA
1901	2.2126	Promoter+	D3C65_24160	NA	hypothetical protein	0.90283449881947	NA
2260	2.1962	Promoter-	D3C65_29210	PA5377	choline ABC transporter permease subunit	0.974249488245303	MP; TSM
2260	2.1962	Terminator-	D3C65_29215	PA5378	choline ABC transporter substrate-binding protein	1.10884227246631	TSM
185	2.19275	Terminator+	D3C65_02225	PA0421	flavin monoamine oxidase family protein	0.942954868929131	PE
185	2.19275	Promoter+	D3C65_02230	PA0422	cytochrome b	0.977275574598839	HUU
2311	2.17991	Terminator+	D3C65_29860	PA5501	zinc ABC transporter permease subunit ZnuB	0.944928031301897	MP; TSM
2311	2.17991	Promoter+	D3C65_29865	PA5502	hypothetical protein	0.882939957348538	HUU
1460	2.16184	Promoter-	D3C65_18725	PA1413	LysR family transcriptional regulator	0.925557421653005	TR
1460	2.16184	Promoter+	D3C65_18730	PA1412	MFS transporter	NA	HUU
2320	2.15394	Promoter-	D3C65_29960	PA5521	SDR family oxidoreductase	0.97239725712749	PE
2320	2.15394	Terminator-	D3C65_29965	PA5522	glutamine synthetase	0.823265616784242	CCC; PE
653	2.14255	Terminator+	D3C65_08520	PA3326	ATP-dependent Clp protease proteolytic subunit	1.07080264308112	CWLC; TPTMD
653	2.14255	Terminator-	D3C65_08525	PA3325	metal-dependent hydrolase	0.991093010333418	HUU
436	2.13203	Terminator+	D3C65_05860	NA	hypothetical protein	NA	NA
436	2.13203	Promoter+	D3C65_05865	PA3835	hypothetical protein	1.24911528010545	HUU
1327	2.13154	Terminator+	D3C65_16700	PA1797	class A beta-lactamase-related serine hydrolase	1.15816182842031	HUU
1327	2.13154	Terminator-	D3C65_16705	NA	hypothetical protein	0.901475994173357	NA
156	2.13035	Promoter-	D3C65_01875	PA0354	class I SAM-dependent rRNA methyltransferase	1.08739279436681	HUU
156	2.13035	Terminator-	D3C65_01880	PA0355	type 1 glutamine amidotransferase	1.08054963068441	ARS ; CWLC ; MA ; TPTMD
471	2.12757	Terminator+	D3C65_06385	PA3736	homoserine dehydrogenase	1.01659037561623	AABM
471	2.12757	Promoter+	D3C65_06390	PA3735	threonine synthase	1.02486763784969	AABM ; BCPGC
2085	2.12137	Promoter-	D3C65_26630	PA4889	ferredoxin reductase	0.717834606405554	PE
2085	2.12137	Promoter+	D3C65_26635	PA4890	TetR family transcriptional regulator	0.870839398794142	TR
54	2.11763	Promoter-	D3C65_00675	PA0125	ribbon-helix-helix protein, CopG family	0.882470123021365	HUU
54	2.11763	Terminator-	D3C65_00680	PA0126	hypothetical protein	0.920954355686505	HUU
1007	2.11392	Promoter-	D3C65_12920	PA2514	anthranilate 1,2-dioxygenase electron transfer component AntC	NA	CCC
1007	2.11392	Terminator-	D3C65_12925	PA2513	anthranilate 1,2-dioxygenase small subunit	NA	CCC
1520	2.08693	Promoter-	D3C65_19315	PA1300	RNA polymerase sigma factor	0.93990739032614	TR
1520	2.08693	Terminator-	D3C65_19320	PA1299	YcgN family cysteine cluster protein	0.949125686189263	HUU
1724	2.08254	Promoter-	D3C65_22060	PA0785	FMN-dependent NADH-azoreductase 1	0.973303359371638	PE
1724	2.08254	Promoter+	D3C65_22065	PA0784	LysR family transcriptional regulator	1.0921810922442	TR
437	2.07312	Terminator+	D3C65_05860	NA	hypothetical protein	NA	NA
437	2.07312	Promoter+	D3C65_05865	PA3835	hypothetical protein	1.24911528010545	HUU
1397	2.05423	Terminator+	D3C65_17950	PA1562	aconitate hydratase	1.05939815129867	EM
1397	2.05423	Promoter+	D3C65_17955	PA1561	PAS domain S-box protein	1.30745597343663	AP; CHE
504	2.04578	Promoter-	D3C65_06705	PA3673	glycerol-3-phosphate 1-O-acyltransferase	1.01643697448707	FAPM
504	2.04578	Promoter+	D3C65_06710	PA3672	ABC transporter ATP-binding protein	0.96104927441653	TSM
8	2.03661	Promoter-	D3C65_00095	PA0019	peptide deformylase	1.05341583413301	TPTMD
8	2.03661	Promoter+	D3C65_00100	PA0020	LysM peptidoglycan-binding domain-containing protein	1.04346866911031	HUU
2208	2.02326	Promoter-	D3C65_28490	PA5243	porphobilinogen synthase	1.08499243081649	BCPGC
2208	2.02326	Promoter+	D3C65_28495	PA5244	DedA family protein	1.24170000485863	MP
823	2.0199	Promoter+	NA	NA	NA	NA	NA
823	2.0199	Promoter+	D3C65_10755	PA2910	manganese efflux pump MntP	0.927970592610192	MP
595	2.01783	Terminator+	D3C65_07715	NA	carboxylate/amino acid/amine transporter	NA	NA
595	2.01783	Promoter+	D3C65_07720	PA3479	alpha/beta hydrolase	1.14960745054929	SF
2257	2.01643	Terminator+	D3C65_29195	NA	transcriptional regulator	NA	NA
2257	2.01643	Promoter+	D3C65_29200	PA5375	BCCT family transporter	0.92732400244229	MP; TSM
2179	2.01243	Promoter-	D3C65_28005	PA5150	SDR family oxidoreductase	1.08226073333117	PE
2179	2.01243	Promoter+	D3C65_28010	PA5151	DUF502 domain-containing protein	1.00896527434931	MP
1988	2.00372	Promoter-	D3C65_25050	NA	hypothetical protein	1.24941590370302	NA
1988	2.00372	Promoter+	D3C65_25055	PA4614	large conductance mechanosensitive channel protein MscL	1.04508875277797	AP; MP; TSM
330	2.00154	Promoter-	D3C65_04545	PA4087	molybdenum cofactor biosynthesis protein F	1.0632782097733	HUU
330	2.00154	Promoter+	D3C65_04550	PA4086	type 1 fimbrial protein	0.967731371573235	MA
