# Supplementary material for: Functional Characterization of TetR-like Transcriptional Regulator PA3973 from Pseudomonas aeruginosa
Source: Int J Mol Sci. 2022 Nov 23;23(23):14584. doi: 10.3390/ijms232314584 (PMC9736018; doi:10.3390/ijms232314584)
Supplement: Supplementary file 1 [file ijms-23-14584-s001.zip › Table S5.xlsx]

## Sheet: Table S5
Table S5. Results of ChIP-seq analysis – coding regions. 179 PA3973-FLAG ChIP-seq peaks identified in coding regions with a fold enrichment (FE) cut-off value of ≥ 2 [FDR<0.01], obtained by the comparison of PA3973-FLAG ChIP samples with negative control samples. RNA-seq data for DPA3973 vs WT strain presented as a fold change (FC) are included. Genes identified only in PAO1161 strain but not in …
	name	fold_enrichment	Feature	PAO1161_ID	PAO1_ID	gene	product	PA3973_vs_WT_FC	PseudoCap
	2136	2.56344	gene_body	D3C65_27395	PA5035		glutamate synthase small subunit	0.983071262183108	AABM	PseudoCAP legend (Winsor et al., 2016):
	173	2.02074	gene_body	D3C65_02115	PA0400		cystathionine gamma-synthase	1.00306764466379	AABM	AABM	Amino acid biosynthesis and metabolis
	134	2.48211	gene_body	D3C65_01570	PA0297		gamma-glutamyl-gamma-aminobutyrate hydrolase family protein	1.16885909346401	AABM; CCC	AP	Adaptation, Protection
	254	2.58787	gene_body	D3C65_03140	PA0595		LPS-assembly protein LptD	1.05009616947129	AP	ARS	Antibiotic resistance and susceptibility
	1077	2.44077	gene_body	D3C65_13580	PA2385		acyl-homoserine lactone acylase PvdQ	1.02168969551703	AP	BCPGC	Biosynthesis of cofactors, prosthetic groups and carriers
	1444	2.60759	gene_body	D3C65_18530	PA1452	flhA	flagellar biosynthesis protein FlhA	0.923468673487432	AP ; CHE ; MA	CCC	Carbon compound catabolism
	1729	2.25495	gene_body	D3C65_22090	PA0779	lon	endopeptidase La	1.01924348232825	AP ; PE	CD	Cell division
	1591	2.03186	gene_body	D3C65_20225	PA1127		aldo/keto reductase	0.990443288353396	AP ; PE	CHE	Chemotaxis
	1797	2.69192	gene_body	D3C65_22855	PA4309		methyl-accepting chemotaxis protein PctA	1.04418631765538	AP; CHE	CHSP	Chaperones & heat shock proteins
	1578	4.44521	gene_body	D3C65_20110	PA1150		pyocin-S2	1.11785422088269	AP; SF	CIM	Central intermediary metabolism
	421	3.68041	gene_body	D3C65_05690	PA3866		pyocin protein	1.09280161609234	AP; SF	CWLC	Cell wall / LPS / capsule
	1577	2.13504	gene_body	D3C65_20110	PA1150		pyocin-S2	1.11785422088269	AP; SF	DRRMR	DNA replication, recombination, modification and repair
	187	2.25498	gene_body	D3C65_02245	PA0425	mexA	MexA family multidrug efflux RND transporter periplasmic adaptor subunit	1.01921853056938	ARS ; TSM	EM	Energy metabolism
	186	2.16312	gene_body	D3C65_02245	PA0425	mexA	MexA family multidrug efflux RND transporter periplasmic adaptor subunit	1.01921853056938	ARS ; TSM	FAPM	Fatty acid and phospholipid metabolism
	345	10.14315	gene_body	D3C65_04705	PA4056	ribD	bifunctional diaminohydroxyphosphoribosylaminopyrimidine deaminase/5-amino-6-(5-phosphoribosylamino)uracil reductase RibD	0.935358704763022	BCPGC	HUU	Hypothetical, unclassified, unknown
	2036	6.04509	gene_body	D3C65_25790	PA4729	panB	3-methyl-2-oxobutanoate hydroxymethyltransferase	0.969089464848015	BCPGC	MA	Motility & Attachment
	1236	3.76761	gene_body	D3C65_15695	PA1989		coenzyme PQQ synthesis protein E	0.912960061456619	BCPGC	MP	Membrane proteins
	1639	3.23442	gene_body	D3C65_20925	PA0997		beta-keto-ACP synthase	1.07726787165534	BCPGC	NBM	Nucleotide biosynthesis and metabolism
	1195	2.76822	gene_body	D3C65_15080	PA2103	moeB	molybdopterin-synthase adenylyltransferase MoeB	1.05828426523008	BCPGC	NCRNA	Non-coding RNA gene
	925	2.48159	gene_body	D3C65_12085	PA2666	queD	6-carboxytetrahydropterin synthase QueD	0.954426019041718	BCPGC	PE	Putative enzymes
	229	7.73372	gene_body	D3C65_02735	PA0518		cytochrome c551	1.33656231253438	BCPGC; EM	PSE	Protein secretion/export apparatus
	1638	3.83852	gene_body	D3C65_20895	PA1003		LysR family transcriptional regulator	0.952559952330292	BCPGC; TR	RPTP	Related to phage, transposon, plasmids
	1010	5.54909	gene_body	D3C65_12965	PA2507	catA	catechol 1,2-dioxygenase	1.2084527941405	CCC	SF	Secreted Factors (toxins, enzymes, alginate)
	1133	2.37811	gene_body	D3C65_14220	PA2260		AP endonuclease	0.745285266688687	CCC	TCRS	Two-component regulatory systems
	1516	2.1768	gene_body	D3C65_19265	PA1310	phnW	2-aminoethylphosphonate--pyruvate transaminase	1.2126393979931	CCC	TPTMD	Translation, post-translational modification, degradation
	214	3.04568	gene_body	D3C65_02550	PA0482		malate synthase G	0.951780794875803	CCC ; CIM	TR	Transcriptional regulators
	1474	4.04286	gene_body	D3C65_18875	PA1384	galE	UDP-glucose 4-epimerase GalE	1.11899235007015	CCC ; CIM ; NBM	TRNAPD	Transcription, RNA processing and degradation
	135	2.20432	gene_body	D3C65_01580	PA0299		aspartate aminotransferase family protein	0.955122117776454	CCC; PE	TSM	Transport of small molecules
	432	2.01861	gene_body	D3C65_05820	PA3842		CesT family type III secretion system chaperone	1.04688172288186	CHSP ; PSE ; SF	NA	not annotated, not classified
	1353	2.97302	gene_body	D3C65_17125	PA1720		type III export protein PscG	0.962918092333148	CHSP; PSE
	1427	3.22793	gene_body	D3C65_18275	PA1502	gcl	glyoxylate carboligase	1.13392860817031	CIM
	518	2.53759	gene_body	D3C65_06925	PA3629		S-(hydroxymethyl)glutathione dehydrogenase/class III alcohol dehydrogenase	1.18840898505684	CIM
	538	3.41081	gene_body	D3C65_07160	PA3584		glycerol-3-phosphate dehydrogenase	1.10083972661931	CIM ; EM
	2290	6.37528	gene_body	D3C65_29640	PA5459		class I SAM-dependent methyltransferase	0.873097092166657	CWLC
	1473	4.37891	gene_body	D3C65_18870	PA1385		glycosyltransferase family 1 protein	1.20502620289831	CWLC
	800	2.34773	gene_body	D3C65_10380	PA2981		tetraacyldisaccharide 4'-kinase	0.885391957583733	CWLC
	727	2.25028	gene_body	D3C65_09425	PA3160		O-antigen chain length regulator	1.20410808332819	CWLC
	2285	2.21348	gene_body	D3C65_29605	PA5452		mannose-1-phosphate guanylyltransferase/mannose-6-phosphate isomerase	0.87773345774438	CWLC
	732	2.91523	gene_body	D3C65_09455	PA3154		O-antigen polymerase	1.21385007347719	CWLC ; MP
	2204	3.49721	gene_body	D3C65_28465	PA5238		acyltransferase	1.10171225069932	CWLC ; MP ; PE
	735	4.18022	gene_body	D3C65_09485	PA3148		UDP-N-acetylglucosamine 2-epimerase (non-hydrolyzing)	1.11168267009771	CWLC ; PE
	1784	3.11703	gene_body	D3C65_22725	PA4283	recD	exodeoxyribonuclease V subunit alpha	0.912263345633782	DRRMR
	479	2.91009	gene_body	D3C65_06445	PA3725	recJ	single-stranded-DNA-specific exonuclease RecJ	1.00078112096211	DRRMR
	2009	2.35867	gene_body	D3C65_25305	PA4660		deoxyribodipyrimidine photo-lyase	1.00652355955263	DRRMR
	1183	2.12891	gene_body	D3C65_14880	PA2138	ligD	DNA ligase D	0.991014362892602	DRRMR
	988	2.05213	gene_body	D3C65_12750	PA2545		exodeoxyribonuclease III	1.10025016462457	DRRMR
	2245	2.46534	gene_body	D3C65_29015	PA5345	recG	ATP-dependent DNA helicase RecG	0.985968829612471	DRRMR; TR
	1510	3.31038	gene_body	D3C65_19215	PA1319		cytochrome bo(3) ubiquinol oxidase subunit 3	1.23419263120656	EM
	1840	2.04399	gene_body	D3C65_23490	PA4430		cytochrome b	0.99081548550449	EM
	591	2.06388	gene_body	D3C65_07675	PA3487		phospholipase D	1.06234697429657	FAPM; SF
	1484	6.25542	gene_body	D3C65_18950	PA1369		hypothetical protein	1.29063847724865	HUU
	1336	5.72217	gene_body	D3C65_16880	PA1766		alpha-L-glutamate ligase-like protein	1.00002775362716	HUU
	1028	4.43748	gene_body	D3C65_13220	PA2456		hypothetical protein	1.32305446831908	HUU
	1602	4.21414	gene_body	D3C65_20435	PA1089		HAD family hydrolase	0.913827506708464	HUU
	1099	3.8546	gene_body	D3C65_13830	PA2336		ArsR family transcriptional regulator	0.867238312576228	HUU
	1703	3.81087	gene_body	D3C65_21855	PA0826		hypothetical protein	1.01756697656457	HUU
	1219	3.64041	gene_body	D3C65_15450	PA2037		hypothetical protein	1.3322090471533	HUU
	220	3.03817	gene_body	D3C65_02630	PA0498		fimbrial protein	1.27703271368968	HUU
	1851	3.00388	gene_body	D3C65_23710	PA4474	tldD	metalloprotease TldD	0.965064427290647	HUU
	401	2.86133	gene_body	D3C65_05450	PA3911		SCP2 domain-containing protein	1.26049484171353	HUU
	903	2.85732	gene_body	D3C65_11835	PA2713		transcriptional regulator	1.02821336391961	HUU
	1409	2.7048	gene_body	D3C65_18125	PA1530		hypothetical protein	1.27598273620651	HUU
	1555	2.67224	gene_body	D3C65_19815	PA1204		NADPH-dependent oxidoreductase	0.913794180007836	HUU
	248	2.55155	gene_body	D3C65_03025	PA0574		Fic family protein	1.12973098821878	HUU
	524	2.53852	gene_body	D3C65_07010	PA3613		phosphoketolase	1.48262454988334	HUU
	1270	2.46035	gene_body	D3C65_16010	PA1926		OsmC domain/YcaO domain-containing protein	1.25866390285735	HUU
	1660	2.41976	gene_body	D3C65_21260	PA0935		nucleoside triphosphate pyrophosphohydrolase	1.04062162318733	HUU
	440	2.41784	gene_body	D3C65_05895	PA3829		alpha/beta hydrolase	0.944919474031564	HUU
	2075	2.40344	gene_body	D3C65_26475	PA4858	urtA	urea ABC transporter substrate-binding protein	0.971108274339564	HUU
	1843	2.40255	gene_body	D3C65_23530	PA4438	zapE	cell division protein ZapE	0.96885685920211	HUU
	1755	2.38723	gene_body	D3C65_22455	PA0713		DUF2845 domain-containing protein	1.44338208978479	HUU
	1372	2.36839	gene_body	D3C65_17520	PA1644		flavin reductase family protein	1.02031785156151	HUU
	1704	2.36025	gene_body	D3C65_21870	PA0822		VRR-NUC domain-containing protein	1.07324844542681	HUU
	1705	2.34456	gene_body	D3C65_21880	PA0820		HNH endonuclease	1.22680941067668	HUU
	780	2.33982	gene_body	D3C65_10065	PA3040		DUF883 domain-containing protein	0.939976998372604	HUU
	1120	2.33955	gene_body	D3C65_14095	PA2285		hypothetical protein	1.12931083271503	HUU
	1653	2.32799	gene_body	D3C65_21145	PA0955		hypothetical protein	0.990484551018804	HUU
	1976	2.321	gene_body	D3C65_24865	PA4579		DUF4105 domain-containing protein	1.04667596357762	HUU
	1083	2.31148	gene_body	D3C65_13650	PA2372		hypothetical protein	1.187825707393	HUU
	117	2.28633	gene_body	D3C65_01380	PA0262	tssI	type VI secretion system tip protein VgrG	1.08761068345281	HUU
	1088	2.24974	gene_body	D3C65_13705	PA2361		type VI secretion system protein ImpL	0.940729091694871	HUU
	1025	2.17627	gene_body	D3C65_13190	PA2462		filamentous hemagglutinin N-terminal domain-containing protein	1.05921880250258	HUU
	890	2.15168	gene_body	D3C65_11730	PA2734		restriction endonuclease subunit S	1.03723054737535	HUU
	219	2.10576	gene_body	D3C65_02615	PA0495		carboxyltransferase domain-containing protein	0.964427923698041	HUU
	1166	2.04251	gene_body	D3C65_14620	PA2183		DUF2061 domain-containing protein	NA	HUU
	1658	2.02849	gene_body	D3C65_21235	PA0939		transcriptional antiterminator	1.03824048442586	HUU
	1029	2.02471	gene_body	D3C65_13230	PA2454		class I SAM-dependent methyltransferase	1.08312754583779	HUU
	1642	3.03456	gene_body	D3C65_20950	PA0992		type 1 fimbrial protein	1.10841818560646	MA
	1880	2.19566	gene_body	D3C65_23975	PA4525		prepilin-type cleavage/methylation domain-containing protein	1.06789114410852	MA
	1819	3.18179	gene_body	D3C65_23175	PA4370		insulin-cleaving metalloproteinase outer membrane protein	1.00598842161115	MP
	1715	3.02717	gene_body	D3C65_21980	PA0800		DUF3649 domain-containing protein	0.731009502811976	MP
	356	2.75263	gene_body	D3C65_04915	PA4014		CidA/LrgA family protein	0.952025289375286	MP
	1759	2.66609	gene_body	D3C65_22510	PA0702		sterol desaturase family protein	0.943382006372228	MP
	1803	2.49165	gene_body	D3C65_22915	PA4319		stage II sporulation protein M	0.933684083879453	MP
	250	2.45819	gene_body	D3C65_03040	PA0575		bifunctional diguanylate cyclase/phosphodiesterase	1.26749983702134	MP
	616	2.43846	gene_body	D3C65_07990	PA3428		hypothetical protein	NA	MP
	965	2.41917	gene_body	D3C65_12575	PA2576		DMT family transporter	1.19223908035521	MP
	810	2.17239	gene_body	D3C65_10620	PA2936		cytochrome b	1.01224181127152	MP
	645	2.1316	gene_body	D3C65_08435	PA3342		DUF2804 domain-containing protein	0.991716180907365	MP
	1450	2.09671	gene_body	D3C65_18625	PA1433		GGDEF domain-containing protein	0.896963694285057	MP
	1210	2.04611	gene_body	D3C65_15265	PA2070		TonB-dependent receptor	0.959689586422356	MP
	1419	2.0041	gene_body	D3C65_18215	PA1513		hypothetical protein	1.03687825716005	MP
	738	3.06692	gene_body	D3C65_09535	PA3137		EmrB/QacA family drug resistance transporter	0.947486765032747	MP ; TSM
	680	2.14038	gene_body	D3C65_08840	PA3268		TonB-dependent siderophore receptor	1.01699637315027	MP ; TSM
	1526	2.06458	gene_body	D3C65_19375	PA1288		transporter	0.957276296952648	MP ; TSM
	1736	2.02427	gene_body	D3C65_22215	PA0755		outer membrane porin, OprD family	0.964129181247822	MP ; TSM
	1400	2.28623	gene_body	D3C65_18025	PA1549	cadA	cadmium-translocating P-type ATPase	0.87894310554306	MP; TSM
	1452	2.0405	gene_body	D3C65_18645	PA1429		cation-transporting P-type ATPase	1.61283442482459	MP; TSM
	1274	4.04464	gene_body	D3C65_16040	PA1920		ribonucleoside triphosphate reductase	2.91260171906766	NBM
	443	2.20512	gene_body	D3C65_05915	PA3825		cyclic diguanylate phosphodiesterase	1.03350578822438	NBM
	960	2.38527	gene_body	D3C65_12545	PA2581.1		tRNA-Cys	1.13361102853916	NCRNA
	1677	4.92214	gene_body	D3C65_21565	PA0879		acyl-CoA dehydrogenase	1.00287364243812	PE
	987	4.47155	gene_body	D3C65_12745	PA2546		ring-cleaving dioxygenase	0.982807672622066	PE
	888	2.72154	gene_body	D3C65_11725	PA2735		SAM-dependent DNA methyltransferase	1.00269236528487	PE
	1056	2.59332	gene_body	D3C65_13500	PA2402		amino acid adenylation domain-containing protein	1.00606514947318	PE
	983	2.41599	gene_body	D3C65_12710	PA2552		acyl-CoA dehydrogenase	0.87129941158976	PE
	1405	2.32418	gene_body	D3C65_18085	PA1537		SDR family NAD(P)-dependent oxidoreductase	0.956093455965847	PE
	1377	2.19988	gene_body	D3C65_17590	PA1631		acyl-CoA dehydrogenase	0.989911120005042	PE
	1990	2.18913	gene_body	D3C65_25085	PA4619		cytochrome c	0.962101567137642	PE
	534	2.07887	gene_body	D3C65_07115	PA3593		acyl-CoA dehydrogenase	0.88305100481372	PE
	1194	2.01831	gene_body	D3C65_15070	PA2105		serine acetyltransferase	1.1137318163057	PE
	819	2.00701	gene_body	D3C65_10715	PA2918		SDR family oxidoreductase	0.953229980076043	PE
	1113	2.06707	gene_body	D3C65_13990	PA2305		non-ribosomal peptide synthetase	0.925141346187442	PE ; SF
	1477	4.2709	gene_body	D3C65_18885	PA1382		type II secretion system protein GspD	1.20128038370944	PSE
	33	2.59894	gene_body	D3C65_00430	PA0077	tssM	type VI secretion system membrane subunit TssM	0.949969441963682	PSE
	1776	2.23679	gene_body	D3C65_22615	PA0682		general secretion pathway protein GspK	NA	PSE
	1356	4.11146	gene_body	D3C65_17215	PA1702		type III secretion protein	0.807683446663282	PSE ; SF
	276	2.24899	gene_body	D3C65_03395	PA0646		phage tail protein	1.15685543248905	RPTP
	262	2.02033	gene_body	D3C65_03270	PA0621		phage tail protein	1.18266815397342	RPTP
	1753	2.01437	gene_body	D3C65_22445	PA0715		RNA-directed DNA polymerase	1.16773227245577	RPTP
	669	8.32324	gene_body	D3C65_08720	PA3290		DUF2235 domain-containing protein	1.0451811073912	SF
	289	4.21168	gene_body	D3C65_03900	PA4211		phenazine biosynthesis protein phzB 1	1.16933519450293	SF
	668	3.19382	gene_body	D3C65_08720	PA3290		DUF2235 domain-containing protein	1.0451811073912	SF
	1283	2.21975	gene_body	D3C65_16160	PA1899		phenazine biosynthesis protein PhzA 2	0.939991574658769	SF
	2157	2.16311	gene_body	D3C65_27675	PA5089		hypothetical protein	0.976516933849665	SF
	1240	2.16163	gene_body	D3C65_15760	PA1976		hybrid sensor histidine kinase/response regulator	0.937888412934137	TCRS
	603	2.03662	gene_body	D3C65_07810	PA3462		hybrid sensor histidine kinase/response regulator	0.990140296625106	TCRS
	1170	2.01239	gene_body	D3C65_14660	PA2177		PAS domain-containing sensor histidine kinase	1.0540965517512	TCRS
	1467	2.24554	gene_body	D3C65_18810	PA1397		DNA-binding response regulator	0.917270878044603	TCRS ; TR
	1449	2.03094	gene_body	D3C65_18605	PA1437		DNA-binding response regulator	1.08401446062142	TCRS; TR
	723	2.93519	gene_body	D3C65_09375	PA3169	mtnA	S-methyl-5-thioribose-1-phosphate isomerase	1.06142775850541	TPTMD
	1146	7.4054	gene_body	D3C65_14395	PA2227		transcriptional regulator	1.22185943525032	TR
	872	4.06384	gene_body	D3C65_11420	PA2780		XRE family transcriptional regulator	1.07847795932323	TR
	1707	2.62869	gene_body	D3C65_21900	PA0816		LysR family transcriptional regulator	1.03179331004384	TR
	2120	2.61175	gene_body	D3C65_27125	PA4984		TetR family transcriptional regulator	1.08096415727253	TR
	1279	2.15653	gene_body	D3C65_16090	PA1912		ECF sigma factor FemI	0.860223625872926	TR
	123	2.1442	gene_body	D3C65_01445	PA0272		LysR family transcriptional regulator	1.02338671486955	TR
	912	2.01822	gene_body	D3C65_11930	PA2696		AraC family transcriptional regulator	1.023722965857	TR
	1651	17.52892	gene_body	D3C65_21130	PA0958		outer membrane porin OprD	1.00218760584976	TSM
	79	2.78069	gene_body	D3C65_00980	PA0184		ABC transporter ATP-binding protein	1.00462776513656	TSM
	846	2.39369	gene_body	D3C65_11130	PA2836		HlyD family secretion protein	1.12724967899148	TSM
	1611	2.35044	gene_body	D3C65_20515	PA1074		branched chain amino acid ABC transporter substrate-binding protein	0.948191028695042	TSM
	343	2.10979	gene_body	D3C65_04620	PA4072		APC family permease	0.834087185891497	TSM
	97	2.08114	gene_body	D3C65_01175	PA0220		APC family permease	1.12680247506322	TSM
	45	4.27752	gene_body	D3C65_00565	NA		hypothetical protein	1.11872568473727	NA
	424	4.20377	gene_body	D3C65_05725	NA		hypothetical protein	1.54932759317035	NA
	18	3.78693	gene_body	D3C65_00240	NA		hypothetical protein	1.27891346439778	NA
	1956	3.53349	gene_body	D3C65_24655	NA		site-specific integrase	1.05732436850366	NA
	1505	3.41983	gene_body	D3C65_19130	NA		hypothetical protein	NA	NA
	1954	3.04249	gene_body	D3C65_24645	NA		IS256 family transposase	1.16059487550028	NA
	290	2.83532	gene_body	D3C65_03910	NA		methyltransferase	NA	NA
	1923	2.55402	gene_body	D3C65_24360	NA		nuclease	1.1085228415941	NA
	1897	2.40881	gene_body	D3C65_24140	NA		transcriptional regulator	1.10816834271	NA
	1924	2.40288	gene_body	D3C65_24365	NA		hypothetical protein	1.13080747159084	NA
	1421	2.24402	gene_body	D3C65_18225	NA		type VI secretion system tip protein VgrG	1.12169837732445	NA
	807	2.20579	gene_body	NA	NA		NA	NA	NA
	2012	2.12915	gene_body	D3C65_25385	NA		integrase	1.3223522838604	NA
	1903	2.0872	gene_body	D3C65_24200	NA	topA	type I DNA topoisomerase	1.15510677647994	NA
	1909	2.03717	gene_body	D3C65_24240	NA		pilus assembly protein	0.823460703581541	NA
