# Supplementary material for: Functional Characterization of TetR-like Transcriptional Regulator PA3973 from Pseudomonas aeruginosa
Source: Int J Mol Sci. 2022 Nov 23;23(23):14584. doi: 10.3390/ijms232314584 (PMC9736018; doi:10.3390/ijms232314584)
Supplement: Supplementary file 1 [file ijms-23-14584-s001.zip › Table S6.xlsx]

## Sheet: Table S6
Table S6. RNA-seq data for transcriptomes of PA3973-deficient cells vs. WT strain [fold change (FC) ≤ -2 or ≥ 2, FDR adjusted P ≤ 0.01]. RNA-seq data for PA3973+ vs EV+ are presented for comparison. Gene identified only in strain PAO1161, but not in PAO1 is described as “not annotated (NA)”.
PAO1161_ID	Start	Stop	Strand	product	PAO1_ID	PAO1_Product	Fold change (FC)	Log2FC	PValue	FDR	PseudoCap	PA3973+ vs EV+ (FC)	PA3973+ vs EV+ (log2FC)	PA3973+ vs EV+ (p value)		PseudoCAP legend (Winsor et al., 2016):
D3C65_05125	1063291	1064940	+	DNA alkylation response protein	PA3972	probable acyl-CoA dehydrogenase	4.75150968244617	2.24838596930366	2.45134034477534E-94	1.41099150245269E-90	PE	0.122298224025132	-3.03152464121616	2.032336995003E-92		AABM	Amino acid biosynthesis and metabolis
D3C65_05130	1064952	1065383	+	PaaI family thioesterase	PA3971	hypothetical protein	3.54559949747502	1.82602958202367	3.64109797258985E-36	6.98605331007572E-33	HUU	0.256882522909352	-1.96081935556227	9.72854775707918E-13		AP	Adaptation, Protection
D3C65_14675	3119460	3119768	+	hypothetical protein	PA2174	hypothetical protein	2.26392643725959	1.17882708081776	0.0000206588825763781	0.0198187546849387	HUU	no change	no change	no change		ARS	Antibiotic resistance and susceptibility
D3C65_29840	6308271	6310475	-	adenosylcobalamin-dependent ribonucleoside-diphosphate reductase	PA5497	class II (cobalamin-dependent) ribonucleotide-diphosphate reductase subunit, NrdJa	2.02448637530009	1.01755593377597	9.2572327001055E-07	0.00133211578554518	NBM	0.117407135742859	-3.090408	1.796542E-71		BCPGC	Biosynthesis of cofactors, prosthetic groups and carriers
D3C65_10195	2137293	2137424	+	universal stress protein	NA	NA	1.81284555357821	0.858256019081999	0.0000147389963611434	0.0169675326109482	NA	0.121539944994385	-3.04049755081545	3.13476546457361E-38		CCC	Carbon compound catabolism
D3C65_05120	1062647	1063294	+	TetR/AcrR family transcriptional regulator	PA3973	probable transcriptional regulator	0.013530126425692	-6.2076808698345	3.15970809348323E-73	9.09363989304474E-70	TR	111.534355507613	6.8013443562978	8.07138806701894E-241		CD	Cell division
																CHE	Chemotaxis
																CHSP	Chaperones & heat shock proteins
																CIM	Central intermediary metabolism
																CWLC	Cell wall / LPS / capsule
																DRRMR	DNA replication, recombination, modification and repair
																EM	Energy metabolism
																FAPM	Fatty acid and phospholipid metabolism
																HUU	Hypothetical, unclassified, unknown
																MA	Motility & Attachment
																MP	Membrane proteins
																NBM	Nucleotide biosynthesis and metabolism
																NCRNA	Non-coding RNA gene
																PE	Putative enzymes
																PSE	Protein secretion/export apparatus
																RPTP	Related to phage, transposon, plasmids
																SF	Secreted Factors (toxins, enzymes, alginate)
																TCRS	Two-component regulatory systems
																TPTMD	Translation, post-translational modification, degradation
																TR	Transcriptional regulators
																TRNAPD	Transcription, RNA processing and degradation
																TSM	Transport of small molecules
																NA	not annotated, not classified
